# Supplementary material for: GERMIN3 regulates tuber initiation and axillary bud activation by facilitating plasmodesmatal gating
Source: Plant J. 2025 Apr 29;122(2):e70186. doi: 10.1111/tpj.70186 (PMC12038876; doi:10.1111/tpj.70186)
Supplement: Supplementary file 1 — Figure S1. Tuberisation phenotype of Solanum tuberosum ssp. andigena wild‐type (a) and 35S::GERMIN3 line 66 (b). Figure S2. Impact of altered expression of GERMIN3 on tuber yield in Solanum tuberosum cv. Desiree. Figure S3. Impact of altered expression of GERMIN3 on aerial phenotype of Solanum tuberosum cv. Desiree. Figure S4. Flowering phenotype of Solanum tuberosum ssp. andigena wild‐type and GERMIN3 over‐expressing line. Figure S5. Common and unique differentially abundant transcripts in hooked and swelling stolons of wild‐type and GERMIN3 over‐expressing Solanum tuberosum ssp. andigena potato genotypes. Figure S6. Relative abundance of transcripts associated with tuberisation, light signalling, and circadian regulation in stolons of wild‐type and GERMIN3 over‐expressing Solanum tuberosum ssp. andigena potato genotypes. Table S1. Relative abundance of transcripts in swelling compared with hooked stolons in Solanum tuberosum subsp. andigena. Table S2. Transcripts exhibiting significant differences in stolons between wild‐type and GERMIN3 over‐expressing line 66 genotypes. Table S3. Primers and probes used for RT‐qPCR. [file TPJ-122-0-s001.zip]

Archive with 3 entries (3 files):
- tpj70186-sup-0001-Supinfo.docx
- tpj70186-sup-0002-TableS1.xlsx
- tpj70186-sup-0003-TableS2.xlsx
