# Supplementary material for: GERMIN3 regulates tuber initiation and axillary bud activation by facilitating plasmodesmatal gating
Source: Plant J. 2025 Apr 29;122(2):e70186. doi: 10.1111/tpj.70186 (PMC12038876; doi:10.1111/tpj.70186)
Supplement: Supplementary file 1 — Figure S1. Tuberisation phenotype of Solanum tuberosum ssp. andigena wild‐type (a) and 35S::GERMIN3 line 66 (b). Figure S2. Impact of altered expression of GERMIN3 on tuber yield in Solanum tuberosum cv. Desiree. Figure S3. Impact of altered expression of GERMIN3 on aerial phenotype of Solanum tuberosum cv. Desiree. Figure S4. Flowering phenotype of Solanum tuberosum ssp. andigena wild‐type and GERMIN3 over‐expressing line. Figure S5. Common and unique differentially abundant transcripts in hooked and swelling stolons of wild‐type and GERMIN3 over‐expressing Solanum tuberosum ssp. andigena potato genotypes. Figure S6. Relative abundance of transcripts associated with tuberisation, light signalling, and circadian regulation in stolons of wild‐type and GERMIN3 over‐expressing Solanum tuberosum ssp. andigena potato genotypes. Table S1. Relative abundance of transcripts in swelling compared with hooked stolons in Solanum tuberosum subsp. andigena. Table S2. Transcripts exhibiting significant differences in stolons between wild‐type and GERMIN3 over‐expressing line 66 genotypes. Table S3. Primers and probes used for RT‐qPCR. [file TPJ-122-0-s001.zip › tpj70186-sup-0002-TableS1.xlsx]

## Sheet: Wild type
Table S1: Relative abundance of transcripts in swelling compared with hooked stolons in S. tuberosum subsp. andigena
Accession	Relative abundance swelling vs hooked stolons (log2)	Description	P
Soltu.DM.06G023820	10.1881	TPR repeat region circular profile.; consensus disorder prediction; TPR-like	0.000268542
Soltu.DM.12G024360	7.48234	Early nodulin 93 ENOD93 protein	0.032952
Soltu.DM.06G034760	7.32055	Fantastic Four meristem regulator; consensus disorder prediction	0.00405555
Soltu.DM.02G013470	7.15652	Isopenicillin N synthase signature; non-haem dioxygenase in morphine synthesis N-terminal; Fe(2+) 2-oxoglutarate dioxygenase domain profile.; Clavaminate synthase-like; 2OG-Fe(II) oxygenase superfamily	0.0011258
Soltu.DM.07G003640	7.08463	TPR repeat region circular profile.; Coil; consensus disorder prediction; TPR-like	0.00345972
Soltu.DM.01G044700	6.64136	NA	0.00835531
Soltu.DM.06G024500	6.33062	Protein of unknown function (DUF295)	0.0101965
Soltu.DM.07G018410	6.24513	GRAS domain family; GRAS family profile.	0.000118547
Soltu.DM.06G007810	6.09738	HUPs; Universal stress protein family; STK_N; Transferase(Phosphotransferase) domain 1; Protein kinase-like (PK-like); Coil; Protein kinase domain profile.; Protein tyrosine and serine/threonine kinase; Phosphorylase Kinase; domain 1; Adenine nucleotide alpha hydrolases-like	0.00494262
Soltu.DM.09G021090	5.72518	Lateral organ boundaries (LOB) domain; LOB domain profile.; consensus disorder prediction	0.00192726
Soltu.DM.02G009110	5.63677	MADS domain signature; MADS-box domain signature.; Coil; K-box domain profile.; madsneu2; SRF-type transcription factor (DNA-binding and dimerisation domain); MADS_MEF2_like; MADS-box domain profile.; SRF-like; K-box region	0.00241366
Soltu.DM.04G024590	5.43155	NA	0.0499586
Soltu.DM.11G024550_11G024560	5.40958	NA	0.0010579
Soltu.DM.12G026390	5.39375	GT4_sucrose_synthase; Sucrose synthase; Glycosyl transferases group 1; Glycogen Phosphorylase B;; UDP-Glycosyltransferase/glycogen phosphorylase; sucr_synth: sucrose synthase	2.50866e-06
Soltu.DM.08G005970	5.05654	NA	0.0228713
Soltu.DM.05G018750	5.05189	Triose-phosphate Transporter family; tpt: Tpt phosphate/phosphoenolpyruvate translocator	9.72385e-06
Soltu.DM.08G001210	5.01924	MFS_NPF7; POT family; MFS general substrate transporter	0.000775629
Soltu.DM.02G033280	4.95615	consensus disorder prediction; Lateral organ boundaries (LOB) domain; LOB domain profile.; Coil	0.0153032
Soltu.DM.01G035260	4.87063	consensus disorder prediction; Aluminium activated malate transporter	0.00252542
Soltu.DM.12G025490	4.73814	Pectin lyase-like; Pectinesterase signature 2.; Pectinesterase	2.02534e-05
Soltu.DM.02G026760	4.64985	finulus; consensus disorder prediction; HLH, helix-loop-helix DNA-binding domain; Myc-type, basic helix-loop-helix (bHLH) domain profile.; HLH; Helix-loop-helix DNA-binding domain	0.00351205
Soltu.DM.07G021930	4.6293	SRF-like; MADS domain signature; Coil; SRF-type transcription factor (DNA-binding and dimerisation domain); K-box domain profile.; consensus disorder prediction; MADS-box domain signature.; madsneu2; MADS_MEF2_like; MADS-box domain profile.; K-box region	0.00108341
Soltu.DM.03G002110	4.49301	CBS domain profile.; CBS-domain pair; CBS domain; CBS_pair_SF; consensus disorder prediction	0.00110144
Soltu.DM.10G019450	4.46948	Thiamine pyrophosphate enzyme, central domain; Thiamin diphosphate-binding fold (THDP-binding); Thiamine pyrophosphate enzyme, N-terminal TPP binding domain; TPP_PYR_PDC_IPDC_like; Thiamine pyrophosphate enzyme, C-terminal TPP binding domain; TPP_PDC_IPDC; Pyruvt_ip_decrb; DHS-like NAD/FAD-binding domain	0.000679108
Soltu.DM.06G025890	4.46381	Protein of unknown function (DUF674)	0.000783888
Soltu.DM.06G016070	4.46267	Zinc-binding dehydrogenase; Alcohol dehydrogenase GroES-like domain; alcohol_DH_plants; Zinc-containing alcohol dehydrogenases signature.; GroES-like; NAD(P)-binding Rossmann-fold domains	5.174e-05
Soltu.DM.01G045900	4.38282	CAP_PR-1; CRISP family signature 1.; SCP_3; CRISP family signature 2.; PR-1-like; Cysteine-rich secretory protein family; Allergen V5/Tpx-1 family signature	0.0147368
Soltu.DM.02G025610	4.35993	consensus disorder prediction	1.35284e-05
Soltu.DM.02G022870	4.27702	ttLC_FACS_AEE21_like; AMP-binding enzyme C-terminal domain; Acetyl-CoA synthetase-like; Putative AMP-binding domain signature.; AMP-binding enzyme	4.26974e-05
Soltu.DM.11G020480	4.25246	Fusaric acid resistance protein-like	0.0331927
Soltu.DM.01G025110	4.23011	consensus disorder prediction; Coil; WRKY DNA-binding domain; WRKY domain profile.; WRKY DNA -binding domain; WRKY_txn_fact_IIc; WRKY_cls	7.96106e-05
Soltu.DM.01G049040	4.15918	aai_6; Bifunctional inhibitor/lipid-transfer protein/seed storage 2S albumin; Probable lipid transfer; nsLTP_like	0.0233385
Soltu.DM.12G025620	4.07023	HD-domain/PDEase-like; Myo-inositol oxygenase	0.0146977
Soltu.DM.02G030640	4.05589	PLC-like phosphodiesterases; PI-PLCc_At5g67130_like; Phosphatidylinositol (PI) phosphodiesterase; Phosphatidylinositol-specific phospholipase X-box domain profile.	0.00574239
Soltu.DM.11G006640	4.04495	NA	1.03734e-05
Soltu.DM.12G025080	4.04402	ras_sub_4; Transforming protein P21 ras signature; P-loop containing nucleoside triphosphate hydrolases; small_GTP: small GTP-binding protein domain; small GTPase Rho family profile.; Ras family; rho_sub_3; rab_sub_5; Rop_like; ran_sub_2	2.1273e-05
Soltu.DM.05G009050	4.04281	Glycosyl hydrolases family 28; Pectin lyase-like; consensus disorder prediction; Polygalacturonase active site.; pbh1	0.00072073
Soltu.DM.05G007960	4.01243	Multidrug resistance efflux transporter EmrE	0.0126201
Soltu.DM.06G020040	3.98176	Cytochrome p450; Cytochrome P450; Cytochrome P450 cysteine heme-iron ligand signature.; E-class P450 group I signature; P450 superfamily signature	0.00587368
Soltu.DM.11G001010	3.96174	Coil; Zinc finger RING-type profile.; RING/U-box; WD40_4; Trp-Asp (WD) repeats profile.; Trp-Asp (WD) repeats signature.; Zinc finger RING-type signature.; WD40 repeat-like; consensus disorder prediction; Zinc finger, C3HC4 type (RING finger); Zinc/RING finger domain; Trp-Asp (WD) repeats circular profile.; ring_2; WD domain, G-beta repeat; RING-HC_COP1; G protein beta WD-40 repeat signature	0.00169135
Soltu.DM.04G034660	3.93518	Trp-Asp (WD) repeats profile.; WD40_4; G protein beta WD-40 repeat signature; WD domain, G-beta repeat; WD40; WD40 repeat-like; Trp-Asp (WD) repeats circular profile.	0.0217774
Soltu.DM.03G016410_03G016420	3.9319	NA	1.1582e-07
Soltu.DM.01G049590	3.9025	Nucleotidyl transferase; Spore Coat Polysaccharide Biosynthesis Protein SpsA; Chain A; ADP-glucose pyrophosphorylase signature 2.; ADP-glucose pyrophosphorylase signature 1.; Hexapeptide repeat proteins; Nucleotide-diphospho-sugar transferases; ADP_Glucose_PP; ADP-glucose pyrophosphorylase signature 3.; Trimeric LpxA-like enzymes; glgC: glucose-1-phosphate adenylyltransferase; LbH_G1P_AT_C	2.22669e-07
Soltu.DM.01G049390	3.89272	NA	0.00225424
Soltu.DM.05G011860	3.89113	consensus disorder prediction	0.00860705
Soltu.DM.04G028010	3.88862	RRM1_I_PABPs; Eukaryotic RNA Recognition Motif (RRM) profile.; RRM4_I_PABPs; PABP-1234: polyadenylate binding protein, human types 1, 2, 3, 4 family; RNA-binding domain, RBD; Poly(A)-binding protein C-terminal (PABC) domain profile.; RRM2_I_PABPs; rrm2_1; Coil; Poly-adenylate binding protein, unique domain; RNA recognition motif. (a.k.a. RRM, RBD, or RNP domain); PABC (PABP) domain; RRM3_I_PABPs;…	7.90624e-05
Soltu.DM.07G017310	3.87443	TDT_SLAC1_like; Voltage-dependent anion channel	0.00428618
Soltu.DM.12G003150	3.86319	Coil	0.00053022
Soltu.DM.07G016460	3.85777	Glutathione S-transferase, C-terminal domain; GST_C_Tau; GST C-terminal domain-like; Soluble glutathione S-transferase C-terminal domain profile.	0.0134054
Soltu.DM.07G016790	3.83451	Tyrosine phosphatase family; Tyrosine specific protein phosphatases active site.; (Phosphotyrosine protein) phosphatases II; Protein tyrosine phosphatase superfamily; Plant and fungal dual specificity phosphatase signature; PFA-DSP_Siw14	2.87876e-05
Soltu.DM.01G035900	3.77807	Major Facilitator Superfamily; Major facilitator superfamily (MFS) profile.; MFS_SLC46_TetA_like; consensus disorder prediction; MFS general substrate transporter like domains; Tetracycline resistance protein signature; MFS general substrate transporter	0.00419069
Soltu.DM.07G016210	3.77397	Carboxypeptidase A inhibitor	0.0129537
Soltu.DM.05G005070	3.77102	Ribonuclease T2 family; RNase_T2_euk; Ribonuclease T2 family histidine active site 2.; Ribonuclease T2 family histidine active site 1.; Ribonuclease Rh-like	0.00136927
Soltu.DM.06G004200	3.75705	Tim17/Tim22/Tim23/Pmp24 family	1.01204e-06
Soltu.DM.08G011500	3.71371	SPX domain profile.; SPX_AtSPX1_like; Coil; SPX domain	0.00407107
Soltu.DM.07G023990	3.70784	D-aminoacid aminotransferase-like PLP-dependent enzymes; Amino-transferase class IV	4.83981e-05
Soltu.DM.12G028620	3.70477	Transferase family; Chloramphenicol Acetyltransferase	0.00102406
Soltu.DM.07G026820	3.69356	nsLTP_like; Bifunctional inhibitor/lipid-transfer protein/seed storage 2S albumin; Probable lipid transfer	1.25039e-05
Soltu.DM.04G037620	3.66654	Glycosidases; AmyAc_bac_euk_BE; Alpha amylase, catalytic domain; Carbohydrate-binding module 48 (Isoamylase N-terminal domain); aamy; Alpha amylase, C-terminal all-beta domain; Immunoglobulins; E set domains; (Trans)glycosidases; E_set_GBE_euk_N; Glycosyl hydrolase domain; GlgB	9.31221e-07
Soltu.DM.03G016150	3.65547	consensus disorder prediction; Cell cycle regulated microtubule associated protein	0.00255726
Soltu.DM.12G023590	3.62987	FAS1 domain; FAS1/BIgH3 domain profile.; Fasciclin domain; consensus disorder prediction; fasc_3	0.0484484
Soltu.DM.01G025980	3.6149	Membrane transport protein; 2a69: auxin efflux carrier	0.00634073
Soltu.DM.07G020510	3.61178	GH3 auxin-responsive promoter	0.00190949
Soltu.DM.06G022900	3.59269	Myo-inositol oxygenase; HD-domain/PDEase-like	0.000344577
Soltu.DM.06G031360	3.58744	Fusaric acid resistance protein-like	0.0046374
Soltu.DM.02G026860	3.58713	NA	0.00426179
Soltu.DM.06G029550	3.56639	consensus disorder prediction; NAC domain profile.; No apical meristem (NAM) protein; NAC domain	8.63572e-05
Soltu.DM.12G007170	3.56496	SpoIIaa-like; STAS domain; STAS domain profile.; SLC26A transporters signature.; STAS_SulP_like_sulfate_transporter; Sulfate permease family	2.61683e-05
Soltu.DM.03G022320	3.55982	Protein of unknown function (DUF688); consensus disorder prediction	0.0112812
Soltu.DM.05G024820	3.51307	Pectinesterase; Pectinesterase signature 2.; Pectin lyase-like	0.000321608
Soltu.DM.07G022290	3.48859	ADP-glucose pyrophosphorylase signature 3.; Trimeric LpxA-like enzymes; ADP-glucose pyrophosphorylase signature 2.; consensus disorder prediction; Spore Coat Polysaccharide Biosynthesis Protein SpsA; Chain A; Nucleotide-diphospho-sugar transferases; glgC: glucose-1-phosphate adenylyltransferase; Nucleotidyl transferase; ADP-glucose pyrophosphorylase signature 1.; LbH_G1P_AT_C; ADP_Glucose_PP; Hex…	2.70238e-06
Soltu.DM.02G027020	3.47318	Glycogen Phosphorylase B;; consensus disorder prediction; GT5_Glycogen_synthase_DULL1-like; Starch synthase catalytic domain; Coil; UDP-Glycosyltransferase/glycogen phosphorylase	2.39593e-07
Soltu.DM.03G036150	3.45725	Putative Phosphatase; HAD-SF-IB: HAD phosphoserine phosphatase-like hydrolase, family IB; PLP_phosphatas_PHOSPHO2; HAD-like; DKMTPPase-SF: 2,3-diketo-5-methylthio-1-phosphopentane phosphatase	0.00184343
Soltu.DM.01G045190	3.43356	Terpene Cyclase Like 1 C Terminal Domain; Terpene_cyclase_plant_C1; Farnesyl Diphosphate Synthase; Terpene synthase, N-terminal domain; Isoprenoid Synthase Type I; Terpene synthase family, metal binding domain; Terpenoid cyclases/Protein prenyltransferases; Terpenoid synthases	4.75744e-06
Soltu.DM.11G026270	3.43012	(Trans)glycosidases; GH18_narbonin; Chitinases family 18 active site.; Glycosyl hydrolases family 18; Glycosidases; 2-S globulin family signature	0.00475752
Soltu.DM.10G003750	3.39675	consensus disorder prediction; ALOG domain profile.; Protein of unknown function (DUF640)	2.07578e-07
Soltu.DM.02G010170	3.36945	UDP-glucoronosyl and UDP-glucosyl transferase; UDP-glycosyltransferases signature.; Glycogen Phosphorylase B;; UDP-Glycosyltransferase/glycogen phosphorylase; GT1_Gtf-like	0.000192851
Soltu.DM.05G020140_05G020150	3.36796	NA	7.68682e-05
Soltu.DM.08G022990	3.31407	Pyruvate kinase, barrel domain; PK beta-barrel domain-like; PK C-terminal domain-like; pyruv_kin: pyruvate kinase; Pyruvate kinase family signature; Pyruvate kinase active site signature.; Phosphoenolpyruvate/pyruvate domain; Pyruvate kinase, alpha/beta domain	4.92879e-06
Soltu.DM.02G030170	3.31367	FAD-linked oxidoreductase; Proline dehydrogenase	4.31263e-05
Soltu.DM.06G013150	3.28449	AMP-binding enzyme C-terminal domain; AMP-binding enzyme; FACL_fum10p_like; Acetyl-CoA synthetase-like; Putative AMP-binding domain signature.	0.00614961
Soltu.DM.12G008460	3.28096	EF-hand domain pair; efh_1; EF-hand calcium-binding domain profile.; Recoverin family signature; EF-hand; EFh	0.032242
Soltu.DM.06G010230	3.26956	Coil; Lateral organ boundaries (LOB) domain; LOB domain profile.	0.00257316
Soltu.DM.03G025670	3.23621	High-affinity nitrate transporter accessory; NAR2	0.0364839
Soltu.DM.11G015650	3.21911	Transferase(Phosphotransferase) domain 1; RNA recognition motif. (a.k.a. RRM, RBD, or RNP domain); rrm1_1; RNA-binding domain, RBD; Eukaryotic RNA Recognition Motif (RRM) profile.; Protein kinase domain; Protein kinase domain profile.; serkin_6; Protein kinase-like (PK-like)	0.0149784
Soltu.DM.10G003170	3.20577	X8_cls; X8 domain	7.84937e-05
Soltu.DM.10G024480	3.1937	SANT; Myb-type HTH DNA-binding domain profile.; Homeodomain-like; consensus disorder prediction; sant; Myb-like DNA-binding domain	0.0057703
Soltu.DM.04G036390	3.19202	Auxin responsive protein	0.000851224
Soltu.DM.06G024980	3.1798	GST C-terminal domain-like; Glutathione S-transferase, C-terminal domain; Thioredoxin-like; Glutathione S-transferase, N-terminal domain; GST_N_Tau; Glutathione Transferase (cytosolic); GST_C_Tau; Glutaredoxin; Main.3: Omega- and Tau-like; Soluble glutathione S-transferase C-terminal domain profile.; Soluble glutathione S-transferase N-terminal domain profile.	0.0119427
Soltu.DM.06G028540	3.16902	Ribokinase-like; pfkB family of carbohydrate kinases signature 2.; pfkB family of carbohydrate kinases signature 1.; pfkB family carbohydrate kinase; Ribokinase signature; bac_FRK	1.1582e-07
Soltu.DM.02G007350	3.16838	Myc-type, basic helix-loop-helix (bHLH) domain profile.; HLH; Helix-loop-helix DNA-binding domain; ACT_UUR-ACR-like; HLH, helix-loop-helix DNA-binding domain; finulus	3.28888e-06
Soltu.DM.10G005590	3.16835	Glycogen Phosphorylase B;; UDP-glucoronosyl and UDP-glucosyl transferase; UDP-glycosyltransferases signature.; GT1_Gtf-like; UDP-Glycosyltransferase/glycogen phosphorylase	1.15871e-05
Soltu.DM.01G039600	3.16447	Sugar efflux transporter for intercellular exchange; consensus disorder prediction	7.37694e-05
Soltu.DM.03G028960	3.16217	consensus disorder prediction; K-box region; K-box domain profile.; Coil	0.000160486
Soltu.DM.06G027530_06G027540	3.15678	NA	0.000241761
Soltu.DM.01G039710	3.15035	F-box domain; Phloem protein 2; F-box domain profile.	0.00981517
Soltu.DM.01G050940	3.13282	(Trans)glycosidases; MFS general substrate transporter like domains; Nodulin-like; glyco_10; MFS_Mch1p_like; Glycosidases; Glycosyl hydrolases family 10 (GH10) domain profile.; Glycosyl hydrolase family 10 signature; Glycosyl hydrolase family 10; MFS general substrate transporter	0.00129339
Soltu.DM.02G007760	3.12874	GH3 auxin-responsive promoter	0.000728313
Soltu.DM.04G003740	3.12507	Glycosyl hydrolases family 28; consensus disorder prediction; Pectin lyase-like	0.000182213
Soltu.DM.02G022880	3.10983	Acetyl-CoA synthetase-like; ttLC_FACS_AEE21_like; Putative AMP-binding domain signature.; AMP-binding enzyme; AMP-binding enzyme C-terminal domain	0.0139174
Soltu.DM.12G004850	3.10943	Cyclins signature.; CYCLIN; Cyclin-like; cyclin_7; Cyclin, N-terminal domain; Cyclin, C-terminal domain; Cyclin_C_2	0.00025094
Soltu.DM.04G030510	3.10554	Protein of unknown function (DUF563)	0.0176396
Soltu.DM.08G024910	3.09071	Pectinesterase signature 2.; Pectin lyase-like; Pectinesterase	0.000280679
Soltu.DM.01G024280	3.09034	Acid Proteases; Acid proteases; Xylanase inhibitor C-terminal; Xylanase inhibitor N-terminal	0.0168276
Soltu.DM.05G003900	3.08244	RING/U-box; consensus disorder prediction; Zinc finger RING-type profile.; Zinc/RING finger domain; Ring finger domain; ring_2	0.000242759
Soltu.DM.11G004590	3.08227	consensus disorder prediction; Hyccin	0.0282389
Soltu.DM.07G011040	3.05224	Coil; Fe(2+) 2-oxoglutarate dioxygenase domain profile.; non-haem dioxygenase in morphine synthesis N-terminal; Clavaminate synthase-like; 2OG-Fe(II) oxygenase superfamily	0.0179067
Soltu.DM.07G004480	3.04995	Terpene synthase, N-terminal domain; Terpene synthase family, metal binding domain; Terpene Cyclase Like 1 C Terminal Domain; Farnesyl Diphosphate Synthase; Terpenoid synthases; Terpene_cyclase_plant_C1; Isoprenoid Synthase Type I; Coil; Terpenoid cyclases/Protein prenyltransferases	0.000226578
Soltu.DM.06G032330	3.02976	non-haem dioxygenase in morphine synthesis N-terminal; Fe(2+) 2-oxoglutarate dioxygenase domain profile.; 2OG-Fe(II) oxygenase superfamily; Clavaminate synthase-like; Isopenicillin N synthase signature	0.00136927
Soltu.DM.10G022720	3.02716	Undecaprenyl diphosphate synthase; Ditrans,polycis-undecaprenyl-diphosphate synthase ((2E,6E)-farnesyl-diphosphate specific) [uppS].; Cis_IPPS; Putative undecaprenyl diphosphate synthase; Undecaprenyl pyrophosphate synthase family signature.; uppS: di-trans,poly-cis-decaprenylcistransferase	0.00583908
Soltu.DM.10G026940	3.02172	consensus disorder prediction; Coil	2.39593e-07
Soltu.DM.10G025800	3.01862	NAD(P)-binding Rossmann-fold domains; Short-chain dehydrogenases/reductases family signature.; Short-chain dehydrogenase/reductase (SDR) superfamily signature; TR_SDR_c; short chain dehydrogenase; Glucose/ribitol dehydrogenase family signature; Enoyl-(Acyl carrier protein) reductase	0.00176712
Soltu.DM.10G029610	3.00124	Tryptophan/tyrosine permease family	0.000679355
Soltu.DM.01G031290	2.97873	Retinal pigment epithelial membrane protein	0.00377202
Soltu.DM.11G010120	2.9639	Forkhead-associated (FHA) domain profile.; Coil; SMAD/FHA domain; FHA_2; consensus disorder prediction; PIN_Smg5-6-like; FHA domain; PIN domain; FHA	0.000185239
Soltu.DM.08G014270	2.96104	Phosphofructokinase; consensus disorder prediction; ATP-dependent phosphofructokinase family signature; ATP_PFK_TP0108; ATP-dependent 6-phosphofructokinase [pfkA].; Coil	0.000158121
Soltu.DM.12G028950	2.95292	GST C-terminal domain-like; Thioredoxin-like; Main.3: Omega- and Tau-like; Glutathione S-transferase, C-terminal domain; Glutathione S-transferase, N-terminal domain; Soluble glutathione S-transferase N-terminal domain profile.; GST_C_Tau; Glutathione Transferase (cytosolic); GST_N_Tau; Soluble glutathione S-transferase C-terminal domain profile.; Glutaredoxin	0.000191151
Soltu.DM.06G031030	2.94124	FAD-binding domain; EFh; EF-hand calcium-binding domain.; Translation factors; Riboflavin synthase domain-like; NOX_Duox_like_FAD_NADP; Cytochrome B-245 heavy chain signature; Ferric reductase like transmembrane component; EF-hand calcium-binding domain profile.; Ferredoxin reductase-type FAD binding domain profile.; Ferric reductase NAD binding domain; Respiratory burst NADPH oxidase; Ferredoxin…	0.00478434
Soltu.DM.04G033210	2.93749	Asparaginase; (Glycosyl)asparaginase; N-terminal nucleophile aminohydrolases (Ntn hydrolases); Asparaginase_2	0.00109575
Soltu.DM.04G026480	2.90241	Extensin-like region; consensus disorder prediction	0.0112303
Soltu.DM.04G026440	2.89303	Proline rich extensin signature; consensus disorder prediction	0.030929
Soltu.DM.06G020270	2.89134	Coil	1.3942e-05
Soltu.DM.12G004640	2.86719	ARID; ARID/BRIGHT DNA binding domain; ARID_2; ARID domain profile.; ACD_sHsps-like; bright_3; Small heat shock protein (sHSP) domain profile.; ARID-like; HSP20-like chaperones	0.00555778
Soltu.DM.07G020800	2.86186	consensus disorder prediction; Protein of unknown function (DUF640); ALOG domain profile.	6.39664e-06
Soltu.DM.01G021910	2.83811	Probable lipid transfer; aai_6; nsLTP_like; Bifunctional inhibitor/lipid-transfer protein/seed storage 2S albumin	0.000601693
Soltu.DM.05G019610	2.82218	Glycosyl hydrolases family 28; Pectin lyase-like	4.38068e-06
Soltu.DM.02G023650	2.82112	GH38N_AMII_LAM_like; Families 57/38 glycoside transferase middle domain; Glycosyl hydrolases family 38 N-terminal domain; Alpha mannosidase middle domain; Alpha_mann_mid_2; Glycoside hydrolase 38; Glycosyl hydrolases family 38 C-terminal domain; Galactose mutarotase-like; Glycosyl hydrolases family 38 C-terminal beta sandwich domain; Glycoside hydrolase/deacetylase	0.000768535
Soltu.DM.02G020170	2.81788	consensus disorder prediction; UDP-Glycosyltransferase/glycogen phosphorylase; Starch/carbohydrate-binding module (family 53); Coil; Immunoglobulins; Glycogen Phosphorylase B;; Starch synthase catalytic domain; GT5_Glycogen_synthase_DULL1-like; CBM_25_3; Glycosyl transferases group 1; Glycogen synthase [glgA].	1.23816e-06
Soltu.DM.01G024240	2.80622	Acid proteases; Acid Proteases; Xylanase inhibitor N-terminal; Xylanase inhibitor C-terminal; Peptidase family A1 domain profile.	0.0295452
Soltu.DM.03G023160	2.80569	Voltage-dependent anion channel; consensus disorder prediction; TDT_SLAC1_like	0.00449517
Soltu.DM.02G033270	2.78423	consensus disorder prediction; Oleosin; Oleosins signature.	0.0287573
Soltu.DM.02G028720	2.77342	Serine/Threonine protein kinases active-site signature.; Transferase(Phosphotransferase) domain 1; Protein kinase domain profile.; STKc_MAPKKK; Protein kinase-like (PK-like); Protein kinase domain; serkin_6; Protein kinases ATP-binding region signature.	0.000437093
Soltu.DM.07G027120	2.76716	NA	0.00596702
Soltu.DM.09G011580	2.76304	consensus disorder prediction; Glycogen Phosphorylase B;; P_ylase: glycogen/starch/alpha-glucan phosphorylases; GT35_Glycogen_Phosphorylase; Phosphorylase pyridoxal-phosphate attachment site.; Coil; Glucan_phosphorylase_GlgP; Carbohydrate phosphorylase; UDP-Glycosyltransferase/glycogen phosphorylase	2.39593e-07
Soltu.DM.02G004240	2.75659	AAA; Coil; P-loop containing nucleoside triphosphate hydrolases; AAA_5; ATPase family associated with various cellular activities (AAA)	0.0397433
Soltu.DM.03G012280	2.75615	Glycogen Phosphorylase B;; UDP-glucoronosyl and UDP-glucosyl transferase; GT1_Gtf-like; UDP-Glycosyltransferase/glycogen phosphorylase; Coil	0.000451566
Soltu.DM.10G019020	2.75527	Peroxidases active site signature.; Haem peroxidase superfamily signature; Peroxidase; Plant heme peroxidase family profile.; secretory_peroxidase; Heme-dependent peroxidases; Plant peroxidase signature; Peroxidases proximal heme-ligand signature.	0.00511511
Soltu.DM.01G024260	2.75046	Xylanase inhibitor C-terminal; Acid proteases; Acid Proteases; Xylanase inhibitor N-terminal; Peptidase family A1 domain profile.	0.013665
Soltu.DM.02G030060	2.74402	Glycosyl hydrolase family 81 N-terminal domain; Glycosyl hydrolase family 81 C-terminal domain	0.00478571
Soltu.DM.05G020150	2.73403	TPR-like; TPR repeat profile.; Translation initiation factor eIF3 subunit 135; Tetratricopeptide repeat; TPR repeat region circular profile.; tpr_5; CLU-central	0.0055245
Soltu.DM.02G009930	2.72426	consensus disorder prediction; WRKY domain profile.; Coil; WRKY_cls; WRKY DNA-binding domain; WRKY DNA -binding domain	0.0348694
Soltu.DM.01G033680	2.72257	consensus disorder prediction	0.00866201
Soltu.DM.02G025760	2.70776	Lateral organ boundaries (LOB) domain; consensus disorder prediction; LOB domain profile.	0.0290954
Soltu.DM.02G010370	2.69786	consensus disorder prediction; ARM repeat	0.00332548
Soltu.DM.03G016400	2.68617	Isopenicillin N synthase signature; Clavaminate synthase-like; non-haem dioxygenase in morphine synthesis N-terminal; 2OG-Fe(II) oxygenase superfamily; Fe(2+) 2-oxoglutarate dioxygenase domain profile.	7.16706e-05
Soltu.DM.11G007480	2.68309	Glutaredoxin domain profile.; Thioredoxin-like; GRX_GRX_like; Glutaredoxin; Coil	4.60194e-05
Soltu.DM.10G022130	2.67492	Subtilase family; Peptidases_S8_3; Subtilisin serine protease family (S8) signature; PA_subtilisin_like; PA domain; Peptidase inhibitor I9; Serine proteases, subtilase domain profile.; Fibronectin type-III domain; Subtilisin-like	7.27054e-05
Soltu.DM.02G015080	2.66643	consensus disorder prediction; HIF-SF_euk: dullard-like phosphatase domain; NLI interacting factor-like phosphatase; HAD-like; forpap2; HAD_FCP1-like; FCP1 homology domain profile.	8.00208e-05
Soltu.DM.01G026480	2.66421	FAD-linked oxidases, C-terminal domain; FAD-binding/transporter-associated domain-like; Oxygen oxidoreductases covalent FAD-binding site.; FAD binding domain; Cytokinin dehydrogenase 1, FAD and cytokinin binding; PCMH-type FAD-binding domain profile.	0.0046374
Soltu.DM.02G012610	2.66201	NagB/RpiA/CoA transferase-like; D-ribose-5-phosphate isomerase (RpiA), lid domain; Ribose 5-phosphate isomerase A (phosphoriboisomerase A); RPI_A	0.0212093
Soltu.DM.01G048090	2.65416	alpha/beta hydrolase fold; Lipolytic enzymes "G-D-X-G" family, putative serine active site.; alpha/beta-Hydrolases	0.000943509
Soltu.DM.12G010800	2.62606	consensus disorder prediction; TLC ATP/ADP transporter; AAA: ADP/ATP carrier protein family	4.86833e-06
Soltu.DM.11G024580	2.6176	Coil; consensus disorder prediction	0.000804305
Soltu.DM.03G011560	2.60599	consensus disorder prediction; Transmembrane amino acid transporter protein	0.000137177
Soltu.DM.10G018980	2.60416	Peroxidase; Peroxidases proximal heme-ligand signature.; Plant peroxidase signature; Plant heme peroxidase family profile.; Heme-dependent peroxidases; Haem peroxidase superfamily signature	0.0058129
Soltu.DM.08G025160	2.58426	L-lactate dehydrogenase active site.; lactate/malate dehydrogenase, alpha/beta C-terminal domain; lactate/malate dehydrogenase, NAD binding domain; L-lactate dehydrogenase [ldh].; L-lactate dehydrogenase signature; NAD(P)-binding Rossmann-fold domains; LDH_1; LDH C-terminal domain-like; Lac_mal_DH; L-LDH-NAD: L-lactate dehydrogenase	1.09874e-06
Soltu.DM.10G019040_10G019050	2.58097	NA	0.0105784
Soltu.DM.10G003360	2.57269	alpha/beta-Hydrolases; Coil	0.000490516
Soltu.DM.04G026460	2.57088	consensus disorder prediction	0.026858
Soltu.DM.11G000240	2.5695	SMR_2; Pentatricopeptide (PPR) repeat profile.; HCP-like; PPR repeat family; PPR repeat; Smr domain profile.; Pentacotripeptide-repeat region of PRORP; PPR: pentatricopeptide repeat domain; Pentatricopeptide repeat domain	4.21724e-06
Soltu.DM.06G034700	2.56497	Cytosolic phospholipase A2 catalytic domain; Patatin-like phospholipase; FabD/lysophospholipase-like; Patatin-like phospholipase (PNPLA) domain profile.	0.00323586
Soltu.DM.11G000220	2.55709	Pentatricopeptide (PPR) repeat profile.; consensus disorder prediction; PPR repeat family; PPR: pentatricopeptide repeat domain	0.00010025
Soltu.DM.08G030230	2.55629	Glycogen Phosphorylase B;; Glycosyl transferases group 1; glgA: glycogen/starch synthase, ADP-glucose type; Starch synthase catalytic domain; UDP-Glycosyltransferase/glycogen phosphorylase; GT5_Glycogen_synthase_DULL1-like; consensus disorder prediction; Glycogen synthase [glgA].	3.62017e-05
Soltu.DM.03G035560	2.5386	A_tha_TIGR01569: plant integral membrane protein TIGR01569; Domain of unknown function (DUF588)	0.000386048
Soltu.DM.07G020140	2.53759	consensus disorder prediction; Reticulon domain profile.; Reticulon; Coil	0.000146816
Soltu.DM.11G000970	2.5363	Coil; Dynamin family; EF-hand calcium-binding domain profile.; EH; Domain of unknown function (DUF5600); EHD; Cytoskeletal-regulatory complex EF hand; consensus disorder prediction; Dynamin-type guanine nucleotide-binding (G) domain profile.; EF-hand; Cleavage site for pathogenic type III effector avirulence factor Avr; P-loop containing nucleoside triphosphate hydrolases; efh_1; eh_3; EH domain …	4.83981e-05
Soltu.DM.01G005330	2.53594	Cytochrome P450 cysteine heme-iron ligand signature.; P450 superfamily signature; Cytochrome P450; E-class P450 group I signature; Cytochrome p450	0.0121595
Soltu.DM.06G033120	2.52669	Coil; consensus disorder prediction	0.000159295
Soltu.DM.08G002340	2.52434	B3_DNA; B3 DNA-binding domain profile.; DNA-binding pseudobarrel domain; B3 DNA binding domain; B3_2	0.0292763
Soltu.DM.12G024960	2.51853	consensus disorder prediction; Transcriptional repressor, ovate; OVATE domain profile.; A_thal_3678: uncharacterized plant-specific domain TIGR01568	1.39547e-05
Soltu.DM.09G016430	2.51453	Stomagen	0.000460255
Soltu.DM.04G037270	2.51166	Peptidase/esterase 'gauge' domain; Prolyl oligopeptidase family; Prolyl oligopeptidase, N-terminal beta-propeller domain; Prolyl endopeptidase family serine active site.; Prolyl oligopeptidase; Prolyl oligopeptidase serine protease (S9A) signature; alpha/beta-Hydrolases	0.0127427
Soltu.DM.09G027800	2.49719	Domain of unknown function (DUF3490)	0.00119305
Soltu.DM.01G024440	2.4941	Trimeric LpxA-like enzymes; Spore Coat Polysaccharide Biosynthesis Protein SpsA; Chain A; ADP-glucose pyrophosphorylase signature 1.; Hexapeptide repeat proteins; ADP_Glucose_PP; Nucleotide-diphospho-sugar transferases; glgC: glucose-1-phosphate adenylyltransferase; ADP-glucose pyrophosphorylase signature 2.; Nucleotidyl transferase; ADP-glucose pyrophosphorylase signature 3.; LbH_G1P_AT_C	0.0348835
Soltu.DM.07G019700	2.4938	Clathrin light chain; consensus disorder prediction; Coil	0.000346282
Soltu.DM.06G025430	2.49205	Coil; K-box region; K-box domain profile.; MADS-box domain signature.; MADS_MEF2_like; MADS domain signature; SRF-type transcription factor (DNA-binding and dimerisation domain); MADS-box domain profile.; madsneu2; SRF-like	0.0227052
Soltu.DM.09G027200	2.49204	consensus disorder prediction; Coil	4.80579e-05
Soltu.DM.04G034780	2.49139	consensus disorder prediction; Homeobox KN domain; HOX_1; homeodomain; Associated with HOX; Homeodomain-like; 'Homeobox' domain profile.; prehox3; Coil	0.0020602
Soltu.DM.09G030910	2.48282	Cytochrome P450 cysteine heme-iron ligand signature.; Cytochrome P450; P450 superfamily signature; E-class P450 group I signature; Cytochrome p450	0.00597431
Soltu.DM.12G021500	2.48126	X8 domain; X8_cls; consensus disorder prediction; Glycosidases; Glycosyl hydrolases family 17; (Trans)glycosidases; Coil	4.24117e-05
Soltu.DM.11G004600	2.47363	E_set_Pullulanase; (Trans)glycosidases; Glycosyl hydrolase domain; pullul_strch: alpha-1,6-glucosidases, pullulanase-type; Immunoglobulins; E set domains; Carbohydrate-binding module 48 (Isoamylase N-terminal domain); Pullulanase N2 domain; Domain of unknown function (DUF3372); AmyAc_Pullulanase_LD-like; Glycosidases	5.37884e-05
Soltu.DM.01G049550	2.47019	SNARE domain; SNARE_syntaxin1-like; t-snare proteins; tSNARE_6; SynN_4; Syntaxin; t-SNARE coiled-coil homology domain profile.; Coil; SynN; Syntaxin / epimorphin family signature.	0.000147922
Soltu.DM.12G010790	2.46079	Protein of unknown function (DUF2921)	0.0248335
Soltu.DM.12G025040	2.45522	NA	1.22153e-05
Soltu.DM.02G025740	2.44954	E-class P450 group I signature; P450 superfamily signature; Coil; Cytochrome P450; Cytochrome p450	0.0391441
Soltu.DM.04G032430	2.4347	consensus disorder prediction	0.000676082
Soltu.DM.09G022980	2.4327	Glutaredoxin; GlrX-like_plant: glutaredoxin-like family; Glutaredoxin domain profile.; Thioredoxin-like	0.0388572
Soltu.DM.12G010880	2.42938	Phospholipase/Carboxylesterase; alpha/beta-Hydrolases	0.00370221
Soltu.DM.10G023730	2.42689	Coil; consensus disorder prediction	0.000298674
Soltu.DM.04G023520	2.42339	NA	3.7108e-06
Soltu.DM.09G027910	2.42144	Pyridine nucleotide disulphide reductase class-II signature; FAD/NAD(P)-binding domain; FAD-dependent pyridine nucleotide reductase signature; Flavin-binding monooxygenase-like	0.0489975
Soltu.DM.01G028640	2.41857	MFS/sugar transport protein; MFS_MFSD12; MFS general substrate transporter like domains; MFS general substrate transporter	0.00667979
Soltu.DM.01G007750	2.40842	ACT domain profile.; ACT domain; ACT-like; ACT_ACR_3	0.000168174
Soltu.DM.07G010520	2.38046	NA	0.015405
Soltu.DM.01G024180	2.37325	Acid Proteases; Xylanase inhibitor N-terminal; Xylanase inhibitor C-terminal; Peptidase family A1 domain profile.; Acid proteases	0.00782934
Soltu.DM.01G024140	2.36868	Xylanase inhibitor C-terminal; Acid proteases; Peptidase family A1 domain profile.; Acid Proteases; xylanase_inhibitor_I_like; Xylanase inhibitor N-terminal	0.000115284
Soltu.DM.08G014660	2.36218	consensus disorder prediction; Polyketide cyclase / dehydrase and lipid transport; PYR_PYL_RCAR_like; Bet v1-like	0.0375886
Soltu.DM.02G015150	2.36025	Pentatricopeptide (PPR) repeat profile.; Pentatricopeptide repeat domain; PPR: pentatricopeptide repeat domain; PPR repeat; TPR-like	0.00797008
Soltu.DM.07G012600	2.35472	NA	0.000397635
Soltu.DM.03G022590	2.35459	CCT domain profile.; CCT motif	2.34954e-05
Soltu.DM.11G022660	2.35345	SNO glutamine amidotransferase family; Class I glutamine amidotransferase-like; Pyridoxal 5'-phosphate synthase subunit PdxT [pdxT].; Glut_amidoT_SNO; PdxT/SNO family profile.; GATase1_PB; PdxT/SNO family family signature.; PLP_synth_Pdx2: pyridoxal 5'-phosphate synthase, glutaminase subunit Pdx2	4.43733e-05
Soltu.DM.10G021030	2.34692	rrm1_1; Coil; RRM_HP0827_like; Eukaryotic RNA Recognition Motif (RRM) profile.; consensus disorder prediction; RNA recognition motif. (a.k.a. RRM, RBD, or RNP domain); RNA-binding domain, RBD	0.000173628
Soltu.DM.12G024030	2.34691	Aminotransferase class-III; Coil; PLP-dependent transferases; Aspartate Aminotransferase; Aminotransferases class-III pyridoxal-phosphate attachment site.; OAT_like	0.000142277
Soltu.DM.07G013390	2.33457	Coil; consensus disorder prediction; Kinesin motor domain signature.; Kinesin; P-loop containing nucleoside triphosphate hydrolases; Kinesin motor domain; KISc_CENP_E; Kinesin motor domain profile.; kinesin_4; Kinesin heavy chain signature; Domain of unknown function (DUF3490)	5.62553e-05
Soltu.DM.06G023910	2.32018	consensus disorder prediction; TPR repeat profile.; Tetratricopeptide repeat; TPR repeat region circular profile.; Clueless (Clu) domain profile.; Mitochondrial function, CLU-N-term; TPR-like; Translation initiation factor eIF3 subunit 135; CLU-central; tpr_5	4.73179e-06
Soltu.DM.03G032220	2.31519	Coil	0.000855115
Soltu.DM.04G017540	2.31483	Protein phosphatase 2C; Phosphatase 2c; Domain 1; PP2C-like; PP2Cc; PPM-type phosphatase domain profile.; PP2C_4	0.00615164
Soltu.DM.11G020850	2.31469	Coil; Ribosomal protein L9 signature.; L9: ribosomal protein bL9; L9 N-domain-like; Ribosomal Protein L9; Ribosomal protein L9, N-terminal domain; Ribosomal protein L9 C-domain; 50S ribosomal protein L9 [rplI].; Ribosomal protein L9, C-terminal domain	9.72385e-06
Soltu.DM.08G022960	2.31017	Pentacotripeptide-repeat region of PRORP; Pentatricopeptide (PPR) repeat profile.; Smr domain profile.; Pentatricopeptide repeat domain; PPR repeat family; consensus disorder prediction; HCP-like; PPR: pentatricopeptide repeat domain	7.21964e-06
Soltu.DM.05G007710	2.30327	consensus disorder prediction; RNA-binding domain, RBD; Coil; RRM_SF; Eukaryotic RNA Recognition Motif (RRM) profile.	1.12543e-05
Soltu.DM.10G019380	2.30193	Homeodomain-like; myb_SHAQKYF: myb-like DNA-binding domain, SHAQKYF class; consensus disorder prediction; Myb-type HTH DNA-binding domain profile.; Myb-like DNA-binding domain	0.0301213
Soltu.DM.04G000200	2.29662	Basic-leucine zipper (bZIP) domain signature.; consensus disorder prediction; bZIP transcription factor; Coil; Leucine zipper domain; bZIP_plant_GBF1; Basic-leucine zipper (bZIP) domain profile.; brlzneu	0.0358115
Soltu.DM.03G013800	2.29242	Fe,Mn superoxide dismutase (SOD), C-terminal domain; Fe,Mn superoxide dismutase (SOD), N-terminal domain; Manganese superoxide dismutase signature; Fe; consensus disorder prediction; Iron/manganese superoxide dismutases, alpha-hairpin domain; Iron/manganese superoxide dismutases, C-terminal domain; Coil; Manganese and iron superoxide dismutases signature.	4.66321e-06
Soltu.DM.05G021020	2.26889	consensus disorder prediction	0.00428509
Soltu.DM.03G030110	2.26705	lactate/malate dehydrogenase, alpha/beta C-terminal domain; consensus disorder prediction; MDH_glyoxysomal_mitochondrial; Malate dehydrogenase active site signature.; NAD(P)-binding Rossmann-fold domains; lactate/malate dehydrogenase, NAD binding domain; MDH_euk_gproteo: malate dehydrogenase, NAD-dependent; LDH C-terminal domain-like	1.22153e-05
Soltu.DM.06G025600	2.26262	consensus disorder prediction	0.0101453
Soltu.DM.06G029640	2.24998	Lycopene cyclase protein; carotene-cycl: lycopene cyclase family protein; Coil; FAD/NAD(P)-binding domain	0.00251807
Soltu.DM.02G006620	2.2484	consensus disorder prediction; Protein kinase domain profile.; serkin_6; STKc_IRAK; Protein kinases ATP-binding region signature.; Phosphorylase Kinase; domain 1; Protein tyrosine and serine/threonine kinase; Serine/Threonine protein kinases active-site signature.; Transferase(Phosphotransferase) domain 1; Protein kinase-like (PK-like)	0.00218724
Soltu.DM.01G032020	2.24834	AF0104/ALDC/Ptd012-like; consensus disorder prediction; Plants and Prokaryotes Conserved (PCC) domain; DUF296; Hypothetical protein; PPC domain profile profile.	7.92349e-07
Soltu.DM.06G028160	2.24334	consensus disorder prediction	0.000784263
Soltu.DM.05G019180	2.24233	E-class P450 group I signature; P450 superfamily signature; Coil; Cytochrome P450 cysteine heme-iron ligand signature.; Cytochrome P450; Cytochrome p450	0.041714
Soltu.DM.04G022990	2.24164	4-alpha-glucanotransferase; (Trans)glycosidases; malQ: 4-alpha-glucanotransferase; Glycosidases	4.21724e-06
Soltu.DM.08G004310	2.24037	IQ motif profile.; iq_5; consensus disorder prediction; IQ calmodulin-binding motif; Protein of unknown function (DUF4005)	0.0129741
Soltu.DM.04G026400	2.23478	consensus disorder prediction	0.0310842
Soltu.DM.06G013010	2.22779	consensus disorder prediction; Vaccinia Virus protein VP39; S-adenosyl-L-methionine-dependent methyltransferases; Putative S-adenosyl-L-methionine-dependent methyltransferase	0.00305174
Soltu.DM.02G019260	2.22717	consensus disorder prediction; EF-hand calcium-binding domain profile.; Thioredoxin-like; EF-hand domain pair; EF-hand calcium-binding domain.; EF-hand	1.32261e-05
Soltu.DM.04G026420	2.22562	consensus disorder prediction; Extensin-like region	0.0138295
Soltu.DM.06G031040	2.22526	Kinesin motor domain signature.; Kinesin motor domain profile.; Coil; Kinesin heavy chain signature; P-loop containing nucleoside triphosphate hydrolases; consensus disorder prediction; KISc_BimC_Eg5; kinesin_4; Kinesin; Kinesin motor domain	0.000799693
Soltu.DM.12G004190	2.21989	Tryptophan synthase beta subunit-like PLP-dependent enzymes; Trp-synth_B; Pyridoxal-phosphate dependent enzyme; TrpB_prok; trpB_rel: pyridoxal-phosphate dependent TrpB-like enzyme; Trp_syn_beta; Tryptophan synthase beta chain [trpB].	0.00247158
Soltu.DM.06G023340	2.21841	NA	5.07705e-05
Soltu.DM.07G014740	2.20261	consensus disorder prediction	0.0434885
Soltu.DM.06G016630	2.2016	Cis_IPPS; uppS: di-trans,poly-cis-decaprenylcistransferase; Putative undecaprenyl diphosphate synthase; Ditrans,polycis-undecaprenyl-diphosphate synthase ((2E,6E)-farnesyl-diphosphate specific) [uppS].; Undecaprenyl pyrophosphate synthase family signature.; Undecaprenyl diphosphate synthase	0.0172567
Soltu.DM.01G036120	2.20101	Protein tyrosine and serine/threonine kinase; Protein kinase-like (PK-like); Ribonuclease Inhibitor; Transferase(Phosphotransferase) domain 1; Phosphorylase Kinase; domain 1; Protein kinase domain profile.; L domain-like	0.00153171
Soltu.DM.04G036930	2.1953	Fibronectin type-III domain; Peptidases_S8_3; Serine proteases, subtilase family, histidine active site.; Subtilase family; Serine proteases, subtilase domain profile.; PA domain; Subtilisin serine protease family (S8) signature; consensus disorder prediction; Serine proteases, subtilase family, serine active site.; Subtilisin-like; PA_subtilisin_like; Peptidase inhibitor I9	0.0305226
Soltu.DM.03G033980	2.18457	PKc_MAPKK_plant_like; Protein kinase domain profile.; Protein kinase-like (PK-like); Protein kinase domain; Protein kinases ATP-binding region signature.; Phosphorylase Kinase; domain 1; Transferase(Phosphotransferase) domain 1; serkin_6; Serine/Threonine protein kinases active-site signature.	1.5938e-05
Soltu.DM.09G023730	2.17455	DNA-binding domain; Coil; Ethylene responsive element binding protein signature; consensus disorder prediction; AP2 domain; AP2/ERF domain profile.; AP2; rav1_2	2.24275e-05
Soltu.DM.03G026980	2.17239	consensus disorder prediction	0.000154778
Soltu.DM.07G015280	2.16893	AMPKBI_2; 5'-AMP-activated protein kinase beta subunit, interaction domain; E set domains; Immunoglobulins; consensus disorder prediction; Glycogen recognition site of AMP-activated protein kinase; AMPKBI-like; E_set_AMPKbeta_like_N	0.0243863
Soltu.DM.01G038690_01G038700	2.16418	NA	0.0143011
Soltu.DM.09G027470	2.16316	MFS general substrate transporter; BT1 family; MFS general substrate transporter like domains; fbt: folate/biopterin transporter; MFS_FBT	0.00316598
Soltu.DM.03G028510	2.16306	NA	0.0203306
Soltu.DM.07G019140	2.1628	consensus disorder prediction; Coil	0.000741516
Soltu.DM.10G008120	2.15966	NAD_bind_Shikimate_DH; Shikimate dehydrogenase (NADP(+)) [aroE].; Shikimate 5'-dehydrogenase C-terminal domain; DHQase_I; Shikimate dehydrogenase substrate binding domain; Type I 3-dehydroquinase; Aldolase class I; Leucine Dehydrogenase; Aminoacid dehydrogenase-like, N-terminal domain; Aldolase; NAD(P)-binding Rossmann-fold domains	0.00630919
Soltu.DM.02G019310	2.15784	consensus disorder prediction	6.40323e-06
Soltu.DM.02G009500	2.15724	consensus disorder prediction; Coil; Targeting protein for Xklp2 (TPX2) domain	0.000759537
Soltu.DM.06G031110	2.15694	Coil; Tetratricopeptide repeat; tpr_5; consensus disorder prediction; TPR repeat region circular profile.; TPR repeat profile.; TPR-like	0.000343295
Soltu.DM.06G023860	2.15664	Ubl_SNRNP25; Ubiquitin-like; Ubiquitin-like domain; consensus disorder prediction	0.0026604
Soltu.DM.02G023130	2.1549	consensus disorder prediction; Coil; Regulator of Vps4 activity in the MVB pathway	0.000103807
Soltu.DM.09G003740	2.14788	WD domain, G-beta repeat; Trp-Asp (WD) repeats profile.; G protein beta WD-40 repeat signature; WD40; WD40_4; Trp-Asp (WD) repeats signature.; Probable cytosolic iron-sulfur protein assembly protein CIAO1 [CIAO1].; WD40 repeat-like; Trp-Asp (WD) repeats circular profile.	0.0230024
Soltu.DM.01G045200	2.14716	Terpene Cyclase Like 1 C Terminal Domain; Terpene synthase, N-terminal domain; Isoprenoid Synthase Type I; Terpene_cyclase_plant_C1; Farnesyl Diphosphate Synthase; Terpenoid synthases; Terpene synthase family, metal binding domain; Terpenoid cyclases/Protein prenyltransferases	0.00115663
Soltu.DM.10G022860	2.13221	GDP-fucose protein O-fucosyltransferase; consensus disorder prediction; O-FucT_plant	0.00115748
Soltu.DM.02G005890	2.12952	NA	0.00126842
Soltu.DM.03G000700	2.12886	kinesin_4; Coil; Kinesin; P-loop containing nucleoside triphosphate hydrolases; consensus disorder prediction; Kinesin motor domain profile.; Kinesin heavy chain signature; Kinesin motor domain	0.00011112
Soltu.DM.04G038160	2.1223	Mad3/BUB1 homology region 1; BUB1 N-terminal domain profile.; consensus disorder prediction; mad3_bub1_i	0.000346282
Soltu.DM.07G019260	2.11836	NA	0.0109424
Soltu.DM.01G046710	2.11701	SWIB-MDM2_like; swib_2; SWIB/MDM2 domain; MDM2	9.72385e-06
Soltu.DM.05G019240	2.1158	PME_inhib: pectinesterase inhibitor domain; Plant invertase/pectin methylesterase inhibitor; Pectinesterase signature 1.; Pectinesterase; Pectinesterase signature 2.; PMEI_2; PMEI-like_3; Invertase/pectin methylesterase inhibitor family protein; Pectin lyase-like	7.49837e-05
Soltu.DM.06G019150	2.11424	MYB-CC type transfactor, LHEQLE motif; consensus disorder prediction; Homeodomain-like; myb_SHAQKYF: myb-like DNA-binding domain, SHAQKYF class; Myb-like DNA-binding domain; Myb-type HTH DNA-binding domain profile.	0.000221254
Soltu.DM.12G024880	2.11356	consensus disorder prediction; Coil; Plant protein of unknown function (DUF936)	0.000380165
Soltu.DM.10G024030	2.10766	MCP/YpsA-like; Possible lysine decarboxylase; TIGR00730: TIGR00730 family protein	0.000601284
Soltu.DM.01G024120	2.10497	Xylanase inhibitor N-terminal; Peptidase family A1 domain profile.; Xylanase inhibitor C-terminal; Acid proteases; Acid Proteases; xylanase_inhibitor_I_like	0.000131058
Soltu.DM.08G022950	2.09702	NAC domain profile.; No apical meristem (NAM) protein; NAC domain	0.00176712
Soltu.DM.02G023880	2.0948	consensus disorder prediction	0.00207645
Soltu.DM.10G007540	2.0834	TK C-terminal domain-like; Transket_pyr_3; TPP_TK; Transketolase signature 1.; Transketolase signature 2.; Transketolase, thiamine diphosphate binding domain; Thiamin diphosphate-binding fold (THDP-binding); TPP_PYR_DXS_TK_like; Transketolase, pyrimidine binding domain; Transketolase, C-terminal domain; tktlase_bact: transketolase	0.00375338
Soltu.DM.03G033640	2.08178	Coil; Kinesin motor domain; KISc_CENP_E; Domain of unknown function (DUF3490); kinesin_4; consensus disorder prediction; Kinesin motor domain signature.; P-loop containing nucleoside triphosphate hydrolases; Kinesin heavy chain signature; Kinesin; Kinesin motor domain profile.	0.000921212
Soltu.DM.07G013330	2.07702	alpha/beta-Hydrolases; CPBP intramembrane metalloprotease; consensus disorder prediction	0.000173225
Soltu.DM.01G023230	2.07485	TOG_3; CLASP N terminal; ARM repeat	0.000818074
Soltu.DM.11G017880	2.07025	consensus disorder prediction; Coil	0.000172745
Soltu.DM.11G009770	2.06671	Gibberellin regulated protein	0.00125685
Soltu.DM.02G010780	2.06641	NA	0.00193161
Soltu.DM.04G028180	2.05794	consensus disorder prediction; CS domain profile.; HSP20-like chaperones; p23_hB-ind1_like; CS domain	0.00588402
Soltu.DM.03G035550	2.05778	60kDa chaperonin signature; TCP-1/cpn60 chaperonin family; GroEL equatorial domain-like; GroEL apical domain-like; GroEL; GroEL: chaperonin GroL; Chaperonins cpn60 signature.; GROEL; 60 kDa chaperonin [groL].; GroEL-intermediate domain like; Coil	1.33483e-05
Soltu.DM.03G031950	2.05334	consensus disorder prediction; Tub family; Tubby superfamily signature; Tubby C-terminal domain-like; Tubby Protein; Chain A	0.000160173
Soltu.DM.03G023280	2.05194	AAA_5; ABC transporter; ABC-2 type transporter; ATP-binding cassette, ABC transporter-type domain profile.; P-loop containing nucleoside triphosphate hydrolases; ABC transporters family signature.	8.2395e-06
Soltu.DM.02G030920	2.05156	consensus disorder prediction; Spo12 family	0.00151311
Soltu.DM.11G018850	2.04891	consensus disorder prediction; Domain of unknown function (DUF702); put_zinc_LRP1: putative zinc finger domain, LRP1 type; LRP1_Cterm: LRP1 C-terminal domain	0.00128307
Soltu.DM.07G002600	2.04773	consensus disorder prediction; Coil	0.000387444
Soltu.DM.04G021260	2.04293	NA	3.7108e-06
Soltu.DM.04G011380_04G011390	2.04032	NA	0.0457268
Soltu.DM.03G024610	2.03725	Pentatricopeptide (PPR) repeat profile.; PPR: pentatricopeptide repeat domain; PPR repeat; PPR repeat family; DYW family of nucleic acid deaminases	6.9106e-05
Soltu.DM.01G027220	2.03338	consensus disorder prediction; ARM repeat	0.00203639
Soltu.DM.03G017690	2.03321	Pentatricopeptide (PPR) repeat profile.; consensus disorder prediction; PPR repeat family; PPR: pentatricopeptide repeat domain; PPR repeat	7.81936e-05
Soltu.DM.06G020010	2.02716	PIN domain; PIN_Smg5-6-like; Forkhead-associated (FHA) domain profile.; FHA domain; SMAD/FHA domain; FHA_2; FHA	0.000198147
Soltu.DM.11G002630	2.02647	GroES-like; CAD1; Alcohol dehydrogenase GroES-like domain; Zinc-containing alcohol dehydrogenases signature.; NAD(P)-binding Rossmann-fold domains	0.00221534
Soltu.DM.09G023860	2.0262	consensus disorder prediction; Nucleotide-diphospho-sugar transferases; Spore Coat Polysaccharide Biosynthesis Protein SpsA; Chain A; Cellulose synthase	0.00125793
Soltu.DM.04G006090	2.02473	Ribosomal protein L10; Ribosomal_L10; 50S ribosomal protein L10 [rplJ].; Ribosomal protein L10-like	6.45082e-06
Soltu.DM.06G028020	2.02455	Mitotic-spindle organizing gamma-tubulin ring associated	0.000285023
Soltu.DM.09G001030	2.02402	Ribokinase-like; pfkB family carbohydrate kinase; bac_FRK; consensus disorder prediction; pfkB family of carbohydrate kinases signature 1.	3.72242e-06
Soltu.DM.05G000450	2.02153	Coil	0.00388566
Soltu.DM.11G020670	2.01757	Metallo-dependent phosphatases; MPP_Dcr2; Ptase_At2g46880; Calcineurin-like phosphoesterase	0.000153595
Soltu.DM.12G006650	2.01743	Xylanase inhibitor C-terminal; Acid proteases; Xylanase inhibitor N-terminal; Peptidase family A1 domain profile.; Acid Proteases	8.2395e-06
Soltu.DM.11G000310	2.01662	consensus disorder prediction; Coil	8.50824e-05
Soltu.DM.02G013780_02G013790	2.01411	NA	0.00392176
Soltu.DM.07G028500	2.0074	NA	0.000866351
Soltu.DM.01G005780	2.00644	GRAS domain family; GRAS family profile.	0.000101729
Soltu.DM.05G010550	2.00179	consensus disorder prediction; Targeting protein for Xklp2 (TPX2) domain; Coil	0.000815512
Soltu.DM.11G020660	1.99805	Metallo-dependent phosphatases; MPP_Dcr2; Calcineurin-like phosphoesterase; Ptase_At2g46880	5.95222e-06
Soltu.DM.05G010970	1.99765	Ubiquitin Conjugating Enzyme; Ubiquitin-conjugating enzyme; UBC-like	0.000670925
Soltu.DM.03G028640	1.99384	L30e-like; Ribosomal protein L7A/RS6 family signature; High mobility group-like nuclear protein signature; Ribosomal protein L7Ae/L30e/S12e/Gadd45 family	0.00331167
Soltu.DM.09G004040	1.99383	consensus disorder prediction; GT1; Myb-like domain profile.; Coil; sant; Myb/SANT-like DNA-binding domain	0.00206251
Soltu.DM.06G018440	1.99168	GCS_H; Single hybrid motif; Biotinyl/lipoyl domain profile.; gcvH: glycine cleavage system H protein; Glycine cleavage H-protein; Glycine cleavage system H protein [gcvH].; 2-oxo acid dehydrogenases acyltransferase component lipoyl binding site.	0.00132073
Soltu.DM.01G020220	1.98883	consensus disorder prediction; DUF761-associated sequence motif; Domain of unknown function (DUF4378)	0.000295225
Soltu.DM.12G010010	1.98528	consensus disorder prediction	3.27702e-05
Soltu.DM.06G019170	1.98527	PCBER_SDR_a; NmrA-like family; NAD(P)-binding Rossmann-fold domains	0.0428225
Soltu.DM.03G007710_03G007720	1.97783	NA	7.26458e-06
Soltu.DM.06G004520	1.96904	Protein of unknown function (DUF3755); Homeodomain-like; SANT	0.00176401
Soltu.DM.11G008180	1.96726	PMEI_2; PMEI_like; PME_inhib: pectinesterase inhibitor domain; Coil; Plant invertase/pectin methylesterase inhibitor; Invertase/pectin methylesterase inhibitor family protein	3.98786e-05
Soltu.DM.02G031690	1.96059	glgA: glycogen/starch synthase, ADP-glucose type; consensus disorder prediction; UDP-Glycosyltransferase/glycogen phosphorylase; Glycosyl transferases group 1; Coil; Starch synthase catalytic domain; GT5_Glycogen_synthase_DULL1-like; Glycogen Phosphorylase B;; Glycogen synthase [glgA].	3.73382e-05
Soltu.DM.11G003950	1.96005	NA	0.000906407
Soltu.DM.01G042370	1.9578	Glutathione synthetase ATP-binding domain-like; Phosphoribosylglycinamide synthetase, N domain; Rudiment single hybrid motif; ATP-grasp fold profile.; purD: phosphoribosylamine--glycine ligase; Glycinamide Ribonucleotide Synthetase; Chain A; GARS_A_3; Phosphoribosylamine--glycine ligase [purD].; PreATP-grasp domain; GARS_C_2; Phosphoribosylglycinamide synthetase, ATP-grasp (A) domain; Phosphoribo…	2.50866e-06
Soltu.DM.08G028560	1.95743	Sodium/hydrogen exchanger family	0.0261483
Soltu.DM.01G024150	1.95672	Xylanase inhibitor N-terminal; xylanase_inhibitor_I_like; Acid Proteases; Peptidase family A1 domain profile.; Acid proteases; Xylanase inhibitor C-terminal	0.0441456
Soltu.DM.02G014150	1.95229	WRKY_cls; consensus disorder prediction; WRKY DNA-binding domain; WRKY domain profile.; WRKY DNA -binding domain	0.0146854
Soltu.DM.05G007730	1.95007	NA	0.000279365
Soltu.DM.01G036010	1.94863	Coil; consensus disorder prediction; QWRF family	0.00067493
Soltu.DM.11G003160	1.94801	consensus disorder prediction; CAAD domains of cyanobacterial aminoacyl-tRNA synthetase	3.7108e-06
Soltu.DM.05G008430	1.94384	consensus disorder prediction; Plant protein of unknown function (DUF936)	0.00160496
Soltu.DM.09G004100	1.94167	Alpha amylase, catalytic domain; E_set_GBE_euk_N; aamy; GlgB; Glycosidases; Alpha amylase, C-terminal all-beta domain; AmyAc_bac_euk_BE; consensus disorder prediction; Glycosyl hydrolase domain; (Trans)glycosidases; Immunoglobulins; Carbohydrate-binding module 48 (Isoamylase N-terminal domain); E set domains	9.6535e-05
Soltu.DM.12G008490	1.94112	Thiamin diphosphate-binding fold (THDP-binding); TPP_E1_PDC_ADC_BCADC; Dehydrogenase E1 component	0.000746004
Soltu.DM.07G024340_07G024350_07G024360	1.93799	NA	0.00232652
Soltu.DM.06G000610	1.93784	consensus disorder prediction; Coil	0.000435319
Soltu.DM.11G019270	1.93768	Ubiquitin Conjugating Enzyme; Ubiquitin-conjugating enzymes family profile.; UBC-like; UBCc; Ubiquitin-conjugating enzyme; Ubiquitin-conjugating enzymes active site.; consensus disorder prediction; ubc_7	0.00071219
Soltu.DM.04G030790	1.93445	Acid Proteases; Xylanase inhibitor C-terminal; Peptidase family A1 domain profile.; Xylanase inhibitor N-terminal; Acid proteases	0.0015749
Soltu.DM.10G022890	1.93217	Tubulin C-terminal domain-like; Tubulin signature; Tubulin nucleotide-binding domain-like; Tubulin/FtsZ family, GTPase domain; consensus disorder prediction; Tubulin C-terminal domain; beta_tubulin; Helix hairpin bin; Tubulin_C_4; Coil; Tubulin subunits alpha, beta, and gamma signature.; Tubulin_4; Beta-tubulin signature; Tubulin-beta mRNA autoregulation signal.	4.8706e-05
Soltu.DM.04G032460	1.92887	NA	0.000382708
Soltu.DM.06G014770	1.92735	SynN_4; SNARE domain; Coil; SynN; tSNARE_6; t-SNARE coiled-coil homology domain profile.; SNARE_syntaxin1-like; t-snare proteins; Syntaxin / epimorphin family signature.; Syntaxin	0.00239538
Soltu.DM.03G015490	1.92375	Plant invertase/pectin methylesterase inhibitor; PMEI-like_3; PME_inhib: pectinesterase inhibitor domain; Invertase/pectin methylesterase inhibitor family protein	0.00109297
Soltu.DM.08G030260	1.92275	Ribosomal protein L11, N-terminal domain; Ribosomal protein L11, C-terminal domain; 50S ribosomal protein L11 [rplK].; rl11c; Ribosomal protein L11 signature.; Ribosomal protein L11, RNA binding domain; Ribosomal L11/L12e N-terminal domain; Ribosomal_L11; Ribosomal protein L11; L11_bact: ribosomal protein uL11	2.83726e-05
Soltu.DM.07G026750	1.92211	FtsZ protein signature 2.; ftsZ: cell division protein FtsZ; Tubulin_4; FtsZ protein signature 1.; Tubulin/FtsZ family, GTPase domain; FtsZ_type1; Tubulin C-terminal domain-like; Cell division protein FtsZ signature; Tubulin nucleotide-binding domain-like; FtsZ family, C-terminal domain; Tubulin_C_4; Cell division protein FtsZ [ftsZ].; Tubulin subunits alpha, beta, and gamma signature.; consensus…	3.8349e-06
Soltu.DM.11G015250	1.92075	consensus disorder prediction; Serine/Threonine protein kinases active-site signature.; Phosphorylase Kinase; domain 1; Transferase(Phosphotransferase) domain 1; Protein kinase domain; Protein kinase domain profile.; Protein kinase-like (PK-like); Protein kinases ATP-binding region signature.; serkin_6	0.00130637
Soltu.DM.09G020160	1.91963	STAS domain profile.; STAS domain; SLC26A transporters signature.; STAS_SulP_like_sulfate_transporter; Sulfate permease family; sulP: sulfate permease; consensus disorder prediction; SpoIIaa-like	0.000650163
Soltu.DM.10G012960	1.91921	Coil; consensus disorder prediction	0.000356613
Soltu.DM.03G018710	1.91855	consensus disorder prediction; Mpv17 / PMP22 family	7.27054e-05
Soltu.DM.10G020730	1.91694	Coil; P-loop containing nucleoside triphosphate hydrolases; consensus disorder prediction; Kinesin; Kinesin motor domain profile.; KISc_BimC_Eg5; kinesin_4; Kinesin motor domain signature.; Kinesin motor domain; Kinesin heavy chain signature	0.0003607
Soltu.DM.05G025860	1.9166	Coil; Transferase family; Chloramphenicol Acetyltransferase	0.000199242
Soltu.DM.11G023690	1.91436	Zinc finger C3H1-type profile.; CCCH zinc finger; c3hfinal6; CCCH-type zinc finger; Zinc finger C-x8-C-x5-C-x3-H type (and similar)	0.00242549
Soltu.DM.05G005310	1.911	Coil; SET domain; TPR-like; SET domain profile.; set_7; tpr_5	0.00141316
Soltu.DM.03G005520	1.90562	Plant peroxidase signature; Peroxidases proximal heme-ligand signature.; Haem peroxidase superfamily signature; Plant heme peroxidase family profile.; Heme-dependent peroxidases; secretory_peroxidase; Peroxidase	0.00142092
Soltu.DM.04G011280	1.90552	UDP-glucoronosyl and UDP-glucosyl transferase; UDP-Glycosyltransferase/glycogen phosphorylase; Glycogen Phosphorylase B;; GT1_Gtf-like; UDP-glycosyltransferases signature.	0.0474534
Soltu.DM.06G011700	1.90527	CuRO_3_LCC_plant; Multicopper oxidase; Multicopper oxidases signature 1.; laccase: laccase; CuRO_2_LCC_plant; Cupredoxins; Multicopper oxidases signature 2.	0.000364076
Soltu.DM.02G004050	1.90123	Coil; MATE_eukaryotic; matE: MATE efflux family protein; MatE	0.00593722
Soltu.DM.06G010350	1.90062	consensus disorder prediction; Leucine-rich repeat profile.; Protein kinase-like (PK-like); LRR_typ_2; Transferase(Phosphotransferase) domain 1; L domain-like; Leucine rich repeat N-terminal domain; Protein kinase domain profile.; Ribonuclease Inhibitor; Protein tyrosine and serine/threonine kinase; Leucine-rich repeat signature; Phosphorylase Kinase; domain 1; Leucine rich repeat; STKc_IRAK; ser…	0.00162073
Soltu.DM.07G026920	1.89747	Coil; Kinesin motor domain; kinesin_4; KISc_KLP2_like; Kinesin; Kinesin heavy chain signature; Kinesin motor domain profile.; P-loop containing nucleoside triphosphate hydrolases	0.00164891
Soltu.DM.03G013820	1.89722	Pterin 4 alpha carbinolamine dehydratase; PCD-like	3.5614e-05
Soltu.DM.11G020330	1.89122	Actins and actin-related proteins signature.; Actin signature; Actin; Chain A; Actin-like ATPase domain; Actin; Actins signature 2.; actin_3; NBD_sugar-kinase_HSP70_actin; Actins signature 1.	0.033943
Soltu.DM.01G027600	1.89092	consensus disorder prediction	0.00235393
Soltu.DM.11G000280	1.88866	Protein of unknown function (DUF751)	0.000908701
Soltu.DM.11G007630	1.88553	Aspartate carbamoyltransferase [pyrB].; Aspartate/ornithine carbamoyltransferase, Asp/Orn binding domain; Aspartate/ornithine carbamoyltransferase, carbamoyl-P binding domain; Aspartate and ornithine carbamoyltransferases signature.; asp_carb_tr: aspartate carbamoyltransferase; Aspartate/ornithine carbamoyltransferase; Aspartate carbamoyltransferase signature; Aspartate/ornithine carbamoyltransfe…	4.83382e-05
Soltu.DM.01G011910	1.88455	Ribosomal_P1; 50S ribosomal protein L12 [rpl12].; 60s Acidic ribosomal protein; consensus disorder prediction	0.000546634
Soltu.DM.02G033030_02G033040	1.88429	NA	0.000618142
Soltu.DM.08G014220	1.88227	ILK; Phosphorylase Kinase; domain 1; Serine/Threonine protein kinases active-site signature.; Protein kinase domain profile.; Protein kinase-like (PK-like); Protein kinase domain; serkin_6; STKc_Aurora; Protein kinases ATP-binding region signature.; Transferase(Phosphotransferase) domain 1	0.00141634
Soltu.DM.09G024540	1.88117	ERG2 and Sigma1 receptor like protein; consensus disorder prediction	0.000637593
Soltu.DM.03G012810	1.88006	Major intrinsic protein; Aquaporin-like; Glycerol uptake facilitator protein.; MIP family signature.; MIP; MIP: MIP family channel proteins; Major intrinsic protein family signature	0.00534964
Soltu.DM.04G037640	1.87558	Coil; Cyclins signature.; CYCLIN; Cyclin-like; cyclin_7; Cyclin, N-terminal domain; consensus disorder prediction; Cyclin_A_B_D_E; Cyclin, C-terminal domain; Cyclin_C_2	0.0022727
Soltu.DM.07G026640	1.87263	Triger factor/SurA peptide-binding domain-like; Bacterial trigger factor protein (TF); Trigger factor; Trigger factor ribosome-binding domain; FKBP-like; Trigger factor [tig].; Coil; Bacterial trigger factor protein (TF) C-terminus; tig: trigger factor	2.92675e-05
Soltu.DM.11G001190	1.86937	Pentatricopeptide (PPR) repeat profile.; DYW family of nucleic acid deaminases; PPR: pentatricopeptide repeat domain; PPR repeat family; PPR repeat; TPR-like	0.00126294
Soltu.DM.02G033780	1.86781	consensus disorder prediction; Coil; Targeting protein for Xklp2 (TPX2) domain	0.000165498
Soltu.DM.11G003660	1.86613	Chloroplast import apparatus Tic20-like	2.63316e-05
Soltu.DM.09G016260	1.86603	Calponin-homology domain, CH-domain; CH; Calponin homology (CH) domain profile.; consensus disorder prediction; Calponin homology (CH) domain; ch_5	0.00059441
Soltu.DM.08G015260	1.86554	NA	0.00178359
Soltu.DM.01G046170	1.86524	PK beta-barrel domain-like; Pyruvate kinase active site signature.; PK C-terminal domain-like; Pyruvate kinase family signature; pyruv_kin: pyruvate kinase; Pyruvate kinase, alpha/beta domain; Pyruvate kinase, barrel domain; Phosphoenolpyruvate/pyruvate domain	3.07241e-06
Soltu.DM.07G025070	1.86514	PAN_AP_plant; Protein kinase-like (PK-like); Protein kinase domain profile.; Bulb-type lectin domain profile.; Phosphorylase Kinase; domain 1; PAN/Apple domain profile.; Agglutinin; PAN-like domain; D-mannose binding lectin; Protein tyrosine and serine/threonine kinase; S-locus glycoprotein domain; Transferase(Phosphotransferase) domain 1; alpha-D-mannose-specific plant lectins; serkin_6; Serine/…	0.00125436
Soltu.DM.03G015460	1.8635	PMEI-like_3; Plant invertase/pectin methylesterase inhibitor; PME_inhib: pectinesterase inhibitor domain; Invertase/pectin methylesterase inhibitor family protein; PMEI_2	0.000521941
Soltu.DM.01G038990	1.86268	consensus disorder prediction	0.00169346
Soltu.DM.04G008270	1.86226	DHHC domain profile.; consensus disorder prediction; DHHC palmitoyltransferase	6.27659e-06
Soltu.DM.03G002280	1.86197	NA	0.0271323
Soltu.DM.07G003670	1.8597	Globins; Globin; class1_nsHb_like; Globin family profile.; Globin-like; Plant globin signature	0.0141584
Soltu.DM.01G027220_01G027240	1.859	NA	0.0016735
Soltu.DM.11G009620	1.85872	Cyclin-like; Cyclin_C_2; Cyclin_A_B_D_E; consensus disorder prediction; Cyclin, N-terminal domain; Cyclin, C-terminal domain; cyclin_7; CYCLIN; Cyclins signature.	0.000363538
Soltu.DM.10G021360	1.85752	TPR repeat region circular profile.; TPR repeat profile.; Tetratricopeptide repeat; TPR-like; Coil; tpr_5	0.000103274
Soltu.DM.10G026130	1.85439	GrpE; Coiled-coil domain of nucleotide exchange factor GrpE; Head domain of nucleotide exchange factor GrpE; GrpE protein signature; Coil; consensus disorder prediction; grpE protein signature.; Protein GrpE [grpE].	1.24836e-05
Soltu.DM.09G031650	1.85337	P21-Rho-binding domain; CRIB domain profile.; PBD_5; consensus disorder prediction; Coil	1.42842e-05
Soltu.DM.03G005790	1.84968	AP2/ERF domain profile.; consensus disorder prediction; DNA-binding domain; AP2; rav1_2; Ethylene responsive element binding protein signature; Prokaryotic membrane lipoprotein lipid attachment site profile.; AP2 domain	6.9106e-05
Soltu.DM.06G030270	1.84948	Bacterial trigger factor protein (TF); Trigger factor ribosome-binding domain	1.40223e-05
Soltu.DM.03G024330	1.84818	consensus disorder prediction; 30S ribosomal protein S21 [rpsU].; S21p: ribosomal protein bS21; Ribosomal protein S21; Ribosomal protein S8	0.000211855
Soltu.DM.09G022770	1.84727	NAD(P)-binding Rossmann-fold domains; Enoyl-(Acyl carrier protein) reductase; Short-chain dehydrogenase/reductase (SDR) superfamily signature; Glucose/ribitol dehydrogenase family signature	3.45669e-05
Soltu.DM.03G010350	1.84633	ARM repeat; consensus disorder prediction	3.50478e-05
Soltu.DM.10G004210	1.84548	thioredoxin: thioredoxin; Glutaredoxin; Thioredoxin-like; Thioredoxin family signature; TRX_family; Thioredoxin domain profile.; Thioredoxin; Thioredoxin family active site.	2.14394e-05
Soltu.DM.08G023950	1.84499	Ribosomal protein L19; Ribosomal protein L19 signature; Translation proteins SH3-like domain; rplS_bact: ribosomal protein bL19	9.25283e-06
Soltu.DM.10G015640	1.84413	NA	0.00324405
Soltu.DM.02G013300	1.84347	CRAL/TRIO domain; SEC14; CRAL/TRIO, N-terminal domain; consensus disorder prediction; CRAL-TRIO lipid binding domain profile.; CRAL/TRIO N-terminal domain; GOLD domain profile.; Coil; CRAL_TRIO_N_2; Phosphatidylinositol Transfer Protein Sec14p; sec14_4	0.00100225
Soltu.DM.03G028480	1.84182	Rhodanese/Cell cycle control phosphatase; Rhodanese domain profile.; RHOD; Oxidized Rhodanese; consensus disorder prediction	0.00163727
Soltu.DM.10G027630	1.8417	Ankyrin repeat profile.; BTB_POZ_NPR_plant; POZ domain; ANK_2a; Ankyrin repeats (3 copies); Ankyrin repeat region circular profile.; Potassium Channel Kv1.1; Chain A; consensus disorder prediction; Domain of unknown function (DUF3420); BTB domain profile.; BTB/POZ domain; Ankyrin repeat; BTB_4	0.00193161
Soltu.DM.03G000230_03G000240	1.84069	NA	0.00113935
Soltu.DM.02G033040	1.84009	Ribosomal protein L7/12, oligomerisation (N-terminal) domain; 50S ribosomal protein L7/L12 [rplL].; Ribosomal protein L7/L12 C-terminal domain; Ribosomal protein L7/L12 dimerisation domain; L12: ribosomal protein bL12; ClpS-like; Single helix bin; Ribosomal_L7_L12	1.77839e-05
Soltu.DM.10G019890	1.836	consensus disorder prediction; sant; Myb-type HTH DNA-binding domain profile.; Myb-like DNA-binding domain; SANT; myb_SHAQKYF: myb-like DNA-binding domain, SHAQKYF class; Homeodomain-like; Myb-like domain profile.	0.0253349
Soltu.DM.09G026920	1.83389	Coil; consensus disorder prediction; Kinesin motor domain profile.; Kinesin; Kinesin motor domain; Kinesin heavy chain signature; P-loop containing nucleoside triphosphate hydrolases; kinesin_4	0.00133289
Soltu.DM.01G046070	1.83358	Protein kinase domain profile.; ILK; Protein tyrosine and serine/threonine kinase; Transferase(Phosphotransferase) domain 1; Protein kinase-like (PK-like); Phosphorylase Kinase; domain 1	0.00777259
Soltu.DM.06G033000	1.83123	L17: ribosomal protein bL17; Ribosomal protein L17; Ribosomal protein L17 signature.; Prokaryotic ribosomal protein L17; 50S ribosomal protein L17 [rplQ].	6.84646e-05
Soltu.DM.12G000520	1.83026	50S ribosomal protein L6 [rplF].; Ribosomal protein L6 signature; Ribosomal protein L6; L6_bact: ribosomal protein uL6; Ribosomal protein L6 signature 1.	3.56045e-05
Soltu.DM.09G022880	1.82998	consensus disorder prediction; Networked (NET) actin-binding (NAB) domain profile.; KIP1-like protein; Coil	0.000529817
Soltu.DM.09G021400	1.82976	consensus disorder prediction; Coil; Rho_N_2_a; Rho termination factor, N-terminal domain	6.37791e-05
Soltu.DM.05G007060	1.8287	consensus disorder prediction; Coil; Formin homology-2 (FH2) domain profile.; it6_source; Formin Homology 2 Domain; Formin homology 2 domain (FH2 domain)	0.0221114
Soltu.DM.08G028810	1.82455	DNA Binding (I); Coil; HMG boxes A and B DNA-binding domains profile.; consensus disorder prediction; hmgende2; HMGB-UBF_HMG-box; HMG-box; HMG (high mobility group) box	0.00199214
Soltu.DM.03G021080	1.8203	Trp-Asp (WD) repeats signature.; Anaphase-promoting complex subunit 4 WD40 domain; Trp-Asp (WD) repeats profile.; Trp-Asp (WD) repeats circular profile.; WD40_4; WD domain, G-beta repeat; WD40 repeat-like; WD40	8.58408e-05
Soltu.DM.02G012670	1.82008	consensus disorder prediction; Coil; Snf7	3.65816e-05
Soltu.DM.04G003450	1.8191	STI-like; kul_2; STI; Trypsin and protease inhibitor; Soybean trypsin inhibitor (Kunitz) protease inhibitors family signature.	0.0477907
Soltu.DM.07G013370	1.81645	GT4_sucrose_synthase; Glycogen Phosphorylase B;; Glycosyl transferases group 1; Sucrose synthase; sucr_synth: sucrose synthase; UDP-Glycosyltransferase/glycogen phosphorylase	0.000459877
Soltu.DM.11G023940	1.81641	SANT; consensus disorder prediction; Homeodomain-like; Myb-like DNA-binding domain; Myb-type HTH DNA-binding domain profile.; sant	0.000694936
Soltu.DM.02G017420	1.81578	consensus disorder prediction; rpsE_bact: ribosomal protein uS5; Ribosomal protein S5, N-terminal domain; S5 double stranded RNA-binding domain profile.; dsRNA-binding domain-like; Ribosomal protein S5 signature.; Ribosomal protein S5, C-terminal domain; 30S ribosomal protein S5 [rpsE].; Ribosomal protein S5 domain 2-like	4.49246e-05
Soltu.DM.06G029160	1.81576	(Trans)glycosidases; Glycosyl hydrolase family 3 N terminal domain; Glycosyl hydrolase family 3 signature; Beta-D-glucan exohydrolase, C-terminal domain; Glycosyl hydrolase family 3 C-terminal domain	0.000192851
Soltu.DM.05G013010	1.81498	RNA 2'-O ribose methyltransferase substrate binding; alpha/beta knot; SpoU_sub_bind_2; consensus disorder prediction; SpoU-like_MRM1; SpoU rRNA Methylase family; rRNA_methyl_3: RNA methyltransferase, TrmH family, group 3; L30e-like	5.42465e-05
Soltu.DM.03G002890	1.8135	NA	0.000188412
Soltu.DM.02G030840	1.8124	consensus disorder prediction; Coil; Putative nuclear localisation signal; Tify domain binding domain; Ethylene-responsive binding factor-associated repression	4.5475e-05
Soltu.DM.02G030580	1.81157	MADS domain signature; K-box domain profile.; Coil; consensus disorder prediction; MADS_MEF2_like; SRF-type transcription factor (DNA-binding and dimerisation domain); MADS-box domain signature.; MADS-box domain profile.; SRF-like; K-box region; madsneu2	0.017959
Soltu.DM.05G000990	1.81052	Coil; bac_FRK; consensus disorder prediction; pfkB family carbohydrate kinase; Ribokinase-like	1.94544e-05
Soltu.DM.01G045840	1.80762	consensus disorder prediction	0.00212991
Soltu.DM.10G029860	1.80615	Cyclin, C-terminal domain; CYCLIN; Cyclin-like; cyclin_7; Cyclin_C_2; Cyclin, N-terminal domain; Cyclin_A_B_D_E; Cyclins signature.	0.00349858
Soltu.DM.02G026020	1.80543	consensus disorder prediction	0.00217579
Soltu.DM.10G013380	1.8022	SWIB/MDM2 domain; SWIB-MDM2_like; MDM2; swib_2	2.91989e-05
Soltu.DM.03G034500	1.80207	consensus disorder prediction; Coil	0.00103114
Soltu.DM.02G020160	1.80154	NA	0.00103215
Soltu.DM.06G017050	1.80128	Coil; KISc_CENP_E; Kinesin; Kinesin motor domain; consensus disorder prediction; Kinesin motor domain signature.; Kinesin motor domain profile.; P-loop containing nucleoside triphosphate hydrolases; Kinesin heavy chain signature; kinesin_4	7.77454e-05
Soltu.DM.02G026850	1.80108	K-box domain profile.; K-box region; Coil	0.000337635
Soltu.DM.07G005710	1.79906	NA	0.00368038
Soltu.DM.11G003000	1.79808	consensus disorder prediction; Coil	0.00124523
Soltu.DM.12G011230	1.79603	consensus disorder prediction; Gibberellin regulated protein	0.0409793
Soltu.DM.08G025470	1.7938	Elongation Factor G (Translational Gtpase); EF-G C-terminal domain-like; EFG_mtEFG1_IV; EFG_III; EFG_mtEFG_C; GTP-binding elongation factor signature; EF-G: translation elongation factor G; P-loop containing nucleoside triphosphate hydrolases; Translational (tr)-type guanine nucleotide-binding (G) domain profile.; EFG_mtEFG_II; Ribosomal protein S5 domain 2-like; EFG_C_a; Translation factors; Elo…	1.92707e-05
Soltu.DM.09G007370	1.79276	TPR-like; tpr_5; TPR repeat profile.; TPR repeat region circular profile.	3.70098e-05
Soltu.DM.09G004390	1.79242	Cytochrome P450 cysteine heme-iron ligand signature.; P450 superfamily signature; Cytochrome P450; E-class P450 group I signature; Cytochrome p450	0.00286299
Soltu.DM.01G025580	1.78405	consensus disorder prediction; Coil	4.22358e-05
Soltu.DM.11G024020	1.78391	PPR repeat; Pentatricopeptide (PPR) repeat profile.; PPR: pentatricopeptide repeat domain; PPR repeat family	0.000249569
Soltu.DM.10G005400	1.78359	Xylanase inhibitor N-terminal; Acid Proteases; Acid proteases; Pepsin (A1) aspartic protease family signature; Peptidase family A1 domain profile.; cnd41_like; Xylanase inhibitor C-terminal; Eukaryotic and viral aspartyl proteases active site.	0.000175767
Soltu.DM.12G004490	1.78189	consensus disorder prediction; Serine/Threonine protein kinases active-site signature.; serkin_6; STKc_Aurora; Protein kinase domain profile.; Phosphorylase Kinase; domain 1; Protein kinase domain; Protein kinase-like (PK-like); Protein kinases ATP-binding region signature.; Transferase(Phosphotransferase) domain 1; ILK	0.000631707
Soltu.DM.03G017700	1.78156	DnaJ/Hsp40 cysteine-rich domain	0.000949767
Soltu.DM.01G033730	1.78131	MFS general substrate transporter like domains; MFS_SLC17A9_like; Major Facilitator Superfamily; Major facilitator superfamily (MFS) profile.; MFS general substrate transporter	1.25039e-05
Soltu.DM.03G021590	1.77971	mTERF; mt_12	8.31949e-05
Soltu.DM.01G029940	1.77783	NA	1.31032e-05
Soltu.DM.03G003380	1.77567	Cyclin_A_B_D_E; Cyclin, N-terminal domain; consensus disorder prediction; CYCLIN; Cyclin_C_2; Cyclin-like; Cyclin, C-terminal domain; Cyclins signature.; cyclin_7	0.00316966
Soltu.DM.03G017950	1.77198	P-loop containing nucleoside triphosphate hydrolases; Kinesin motor domain profile.; kinesin_4; consensus disorder prediction; RuvA domain 2-like; Helix-hairpin-helix motif; Kinesin heavy chain signature; Kinesin motor domain; Kinesin	0.000531444
Soltu.DM.11G017780	1.76969	Coil; LOB domain profile.; Lateral organ boundaries (LOB) domain; consensus disorder prediction	0.0238575
Soltu.DM.10G002850	1.76959	Uroporphyrinogen decarboxylase [hemE].; URO-D; hemE: uroporphyrinogen decarboxylase; UROD/MetE-like; Uroporphyrinogen decarboxylase (URO-D); Uroporphyrinogen decarboxylase signature 1.	5.37188e-05
Soltu.DM.10G024750	1.7685	Thioredoxin domain profile.; Redoxin; Glutaredoxin; PRX5_like; Thioredoxin-like	6.59493e-06
Soltu.DM.03G012490	1.76457	NA	0.00169663
Soltu.DM.01G038600	1.76288	consensus disorder prediction; Kinesin heavy chain signature; Kinesin motor domain; KISc_C_terminal; Kinesin motor domain profile.; P-loop containing nucleoside triphosphate hydrolases; Coil; kinesin_4; Kinesin motor domain signature.; Kinesin	0.000618367
Soltu.DM.04G019770_04G019780_04G019790	1.76098	NA	3.03359e-05
Soltu.DM.03G014820	1.75768	Ribonuclease Inhibitor; F-box domain; RNI-like	0.000870444
Soltu.DM.06G028180	1.75598	WD domain, G-beta repeat; WD40 repeat-like; Trp-Asp (WD) repeats profile.; WD40_4; WD40; Trp-Asp (WD) repeats signature.; Trp-Asp (WD) repeats circular profile.; Anaphase-promoting complex subunit 4 WD40 domain	0.00119916
Soltu.DM.07G013840	1.75583	NA	0.00502199
Soltu.DM.07G013800	1.75515	Leucine-rich repeat profile.; Leucine rich repeat; Ribonuclease Inhibitor; L domain-like; LRR_typ_2; Leucine rich repeat N-terminal domain; Leucine-rich repeat signature	7.68682e-05
Soltu.DM.10G023660	1.75139	Pentatricopeptide (PPR) repeat profile.; PPR repeat; PPR: pentatricopeptide repeat domain; DYW family of nucleic acid deaminases; PPR repeat family	0.0141165
Soltu.DM.09G005750	1.75134	rrm1_1; Eukaryotic RNA Recognition Motif (RRM) profile.; consensus disorder prediction; RRM_HP0827_like; RNA-binding domain, RBD; RNA recognition motif. (a.k.a. RRM, RBD, or RNP domain)	1.22153e-05
Soltu.DM.09G009290	1.75108	Leucine Rich Repeat; L domain-like; Leucine rich repeat; Protein kinase domain; STKc_IRAK; LRR_typ_2; Ribonuclease Inhibitor; Phosphorylase Kinase; domain 1; Protein kinase domain profile.; Protein kinase-like (PK-like); Leucine rich repeat N-terminal domain; Leucine Rich repeat; Leucine-rich repeat signature; Transferase(Phosphotransferase) domain 1	0.00757351
Soltu.DM.03G032700	1.7509	Zinc-finger domain of monoamine-oxidase A repressor R1	0.00047835
Soltu.DM.02G026160	1.75057	Protein kinase-like (PK-like); Transferase(Phosphotransferase) domain 1; consensus disorder prediction; Wall-associated receptor kinase galacturonan-binding; Protein kinases ATP-binding region signature.; Wall-associated receptor kinase C-terminal	0.0358371
Soltu.DM.09G019730	1.74936	NAD(P)-binding Rossmann-fold domains; NAD dependent epimerase/dehydratase family; consensus disorder prediction	0.0107342
Soltu.DM.01G015090	1.74792	Coil; 60 kDa chaperonin [groL].; GROEL; 60kDa chaperonin signature; consensus disorder prediction; GroEL-intermediate domain like; GroEL; GroEL apical domain-like; GroEL equatorial domain-like; GroEL: chaperonin GroL; TCP-1/cpn60 chaperonin family; Chaperonins cpn60 signature.	1.23494e-05
Soltu.DM.12G028940	1.74373	P-loop containing nucleoside triphosphate hydrolases; Malectin domain; Kinesin motor domain profile.; Kinesin motor domain; Kinesin heavy chain signature; KISc_C_terminal; Kinesin motor domain signature.; kinesin_4; Coil; consensus disorder prediction; Kinesin	0.00027954
Soltu.DM.06G029500	1.7433	Coil; Homeodomain-like; 'Homeobox' domain profile.; consensus disorder prediction; Homeobox KN domain; HOX_1; homeodomain; Associated with HOX; prehox3	2.09683e-05
Soltu.DM.09G004590	1.7429	VQ motif; consensus disorder prediction	0.0184726
Soltu.DM.07G023560	1.74234	consensus disorder prediction; Coil	0.00050216
Soltu.DM.02G033830	1.74151	consensus disorder prediction; Zinc finger, C3HC4 type (RING finger); Zinc finger RING-type profile.; RING/U-box; Zinc/RING finger domain; Zinc finger RING-type signature.; ring_2	0.00281797
Soltu.DM.04G033780	1.74151	Tic22-like family	7.90674e-07
Soltu.DM.04G029680	1.74121	Coil; consensus disorder prediction	0.000726598
Soltu.DM.11G020050	1.73954	dass: transporter, divalent anion:Na+ symporter (DASS) family; ArsB_NhaD_permease; Sodium:sulfate symporter transmembrane region	1.92451e-05
Soltu.DM.12G002370	1.73775	Coil; consensus disorder prediction; Kinesin motor domain profile.; kinesin_4; Kinesin motor domain; Kinesin; Kinesin motor domain signature.; Kinesin heavy chain signature; P-loop containing nucleoside triphosphate hydrolases	0.000232902
Soltu.DM.04G034290	1.73576	Serpins superfamily; Serpin (serine protease inhibitor); Serpins signature.; Antithrombin; Serpins; serpin2	0.000824415
Soltu.DM.03G036750	1.73564	consensus disorder prediction; CCAAT-binding transcription factor subunit B signature; NF-YA/HAP2 family profile.; CCAAT-binding transcription factor (CBF-B/NF-YA) subunit B; cbf3	0.0282389
Soltu.DM.07G028270	1.73528	tigrfam_recA: protein RecA; recA bacterial DNA recombination protein; RecA family profile 2.; RecA protein signature; P-loop containing nucleoside triphosphate hydrolases; RecA protein; AAA_5; RecA protein, C-terminal domain; Coil; recA; RecA family profile 1.; Protein RecA [recA].; recA signature.	1.77839e-05
Soltu.DM.06G022240	1.73514	sap_9; SAP domain; consensus disorder prediction; SAP motif profile.; Zinc finger C3H1-type profile.; CCCH zinc finger; CCCH-type zinc finger	0.000500661
Soltu.DM.06G019590	1.73506	Ethylene responsive element binding protein signature; AP2/ERF domain profile.; DNA-binding domain; AP2; rav1_2; AP2 domain	0.00321141
Soltu.DM.03G012150	1.73142	NA	0.0125832
Soltu.DM.07G023030	1.73029	Ribosomal protein L4; consensus disorder prediction; Ribosomal protein L4/L1 family; 50S ribosomal protein L4 [rplD].; rplD_bact: 50S ribosomal protein uL4	7.21964e-06
Soltu.DM.12G007440	1.72976	consensus disorder prediction; swib_2; SWIB-MDM2_like; SWIB/MDM2 domain; MDM2	0.000285023
Soltu.DM.07G002630	1.7291	PPM-type phosphatase domain profile.; Phosphatase 2c; Domain 1; PP2C_SIG_2; PP2C-like; Protein phosphatase 2C; PP2Cc; PP2C_4; PPM-type phosphatase domain signature.	0.000375028
Soltu.DM.02G012550	1.72735	Coil; consensus disorder prediction; Formin homology 2 domain (FH2 domain)	0.000321227
Soltu.DM.01G028830	1.72662	Sigma3 and sigma4 domains of RNA polymerase sigma factors; winged helix"" repressor DNA binding domain; Sigma_factor_SigC; RNA Polymerase Primary Sigma Factor; sigma70-ECF: RNA polymerase sigma factor, sigma-70 family; Major sigma-70 factor signature; Sigma-70 region 2; Sigma-70, region 4; Sigma-70 factors family signature 2.; Sigma-70 region 3; Sigma2 domain of RNA polymerase sigma factors; Sigm…	6.75251e-05
Soltu.DM.03G013550	1.72564	Coil	5.62553e-05
Soltu.DM.08G017040	1.72547	Coil	0.00551696
Soltu.DM.01G003690	1.72409	TPR repeat region circular profile.; TPR-like; tpr_5; Coil; Tetratricopeptide repeat	0.000142382
Soltu.DM.07G007880	1.72181	rab_sub_5; P-loop containing nucleoside triphosphate hydrolases; Transforming protein P21 ras signature; rho_sub_3; small GTPase Rho family profile.; Ras family; ras_sub_4; ran_sub_2; small_GTP: small GTP-binding protein domain; Rop_like	1.31032e-05
Soltu.DM.04G007290	1.71859	consensus disorder prediction; Domain of unknown function (DUF966)	0.00540482
Soltu.DM.11G019820	1.71766	EF-hand calcium-binding domain.; Protein kinase domain profile.; EF-hand calcium-binding domain profile.; STKc_CAMK; EF-hand; Protein kinases ATP-binding region signature.; Transferase(Phosphotransferase) domain 1; Phosphorylase Kinase; domain 1; EF-hand domain pair; efh_1; Protein kinase domain; consensus disorder prediction; EFh; Serine/Threonine protein kinases active-site signature.; Protein …	1.48246e-05
Soltu.DM.06G030130	1.71716	RING-Ubox_UBE4A; Zinc/RING finger domain; Ubiquitin elongating factor core; RING/U-box; U-box domain; Ubox_2; Coil; U-box domain profile.	0.0169868
Soltu.DM.03G016070	1.7169	Coil; consensus disorder prediction; Microtubule associated protein (MAP65/ASE1 family)	0.00388612
Soltu.DM.02G006170	1.71675	Protein CHAPERONE-LIKE PROTEIN OF POR1-like	5.02836e-06
Soltu.DM.03G023040	1.71526	Protein of unknown function (DUF3143)	1.2685e-05
Soltu.DM.12G026310	1.71497	cpn10; Chaperonins cpn10 signature.; Cpn10_2; Chaperonin 10 Kd subunit; GroES-like; 10 kDa chaperonin [groS].; Cpn21; 10kDa chaperonin signature; 10 Kd Chaperonin	2.5371e-06
Soltu.DM.01G035760	1.71474	AdoMet_MTases; S-adenosyl-L-methionine-dependent methyltransferases; consensus disorder prediction; Vaccinia Virus protein VP39; Methyltransferase domain; SAM-dependent methyltransferase PRMT-type domain profile.; beta-beta-alpha zinc fingers; C2H2 type zinc-finger (2 copies)	0.000449813
Soltu.DM.01G046190	1.71433	Transmembrane amino acid transporter protein; consensus disorder prediction	0.00383058
Soltu.DM.06G026110	1.71404	ALDH-like; Aldehyde dehydrogenase family; Aldehyde Dehydrogenase; Chain A	1.3942e-05
Soltu.DM.12G026340	1.71188	KAS_I_II; Thiolase-like; Beta-ketoacyl synthase; Beta-ketoacyl synthases active site.; Beta-ketoacyl synthase, C-terminal domain; Beta-ketoacyl synthase, N-terminal domain; fabF: beta-ketoacyl-acyl-carrier-protein synthase II	4.11511e-05
Soltu.DM.12G001040	1.71106	GRAS domain family; GRAS family profile.	6.78264e-05
Soltu.DM.10G027300	1.71101	Ribonuclease III family domain profile.; RIBOc; RNase III domain-like; riboneu5	2.17093e-05
Soltu.DM.06G033010	1.71098	Ribosomal protein L17; Ribosomal protein L17 signature.; L17: ribosomal protein bL17; Prokaryotic ribosomal protein L17; 50S ribosomal protein L17 [rplQ].	0.000100611
Soltu.DM.06G032150	1.71044	consensus disorder prediction; TPR repeat region circular profile.; TPR-like	0.00392722
Soltu.DM.04G032260	1.70942	Coil; Kinesin motor domain profile.; P-loop containing nucleoside triphosphate hydrolases; Kinesin motor domain; consensus disorder prediction; Kinesin heavy chain signature; Kinesin motor domain signature.; Kinesin; kinesin_4; KISc_CENP_E	7.32795e-05
Soltu.DM.07G024030	1.70897	30S ribosomal protein S20 [rpsT].; Ribosomal protein S20	0.000104605
Soltu.DM.02G022820	1.70845	Cyclin, N-terminal domain; Cyclin-like; Cyclin_C_2; CYCLIN; consensus disorder prediction; Cyclins signature.; cyclin_7; Cyclin, C-terminal domain	0.00465952
Soltu.DM.03G035680	1.70775	NA	0.00209132
Soltu.DM.02G032600	1.70652	Heavy-metal-associated domain profile.	4.17653e-05
Soltu.DM.04G037600	1.70648	consensus disorder prediction	3.95387e-05
Soltu.DM.09G007600	1.70632	Glutaredoxin domain profile.; Glutaredoxin; Thioredoxin-like; TIGR00365: monothiol glutaredoxin, Grx4 family; consensus disorder prediction; GRX_PICOT_like	3.36982e-06
Soltu.DM.04G004250	1.69996	Myb-like DNA-binding domain; Coil; Myb-type HTH DNA-binding domain profile.; myb_SHAQKYF: myb-like DNA-binding domain, SHAQKYF class; consensus disorder prediction; Homeodomain-like	0.0373465
Soltu.DM.11G024570_11G024580	1.69989	NA	0.00189818
Soltu.DM.07G011540	1.69497	Galactose-binding domain-like; SUEL-type lectin domain profile.; Galactose binding lectin domain; Glycosyl hydrolases family 35; Glycosyl hydrolase family 35 signature; Glycosyl hydrolases family 35 putative active site.; Glycosidases; (Trans)glycosidases	0.00962554
Soltu.DM.11G025330	1.69374	Coil; consensus disorder prediction; Microtubule associated protein (MAP65/ASE1 family)	1.56059e-05
Soltu.DM.04G033980	1.69373	B3_2; B3_DNA; B3 DNA binding domain; Coil; DNA-binding pseudobarrel domain; B3 DNA-binding domain profile.	0.000121168
Soltu.DM.06G000220_06G000230	1.69355	NA	0.0429435
Soltu.DM.07G013010	1.69266	Cpn21; Cpn10_2; 10 kDa chaperonin [groS].; 10 Kd Chaperonin; GroES-like; Chaperonins cpn10 signature.; 10kDa chaperonin signature; cpn10; Chaperonin 10 Kd subunit	3.51141e-05
Soltu.DM.06G001960	1.69217	consensus disorder prediction	6.80269e-05
Soltu.DM.08G005360	1.69034	serkin_6; consensus disorder prediction; ARM repeat; Protein kinase-like (PK-like); Serine/Threonine protein kinases active-site signature.; Transferase(Phosphotransferase) domain 1; Protein kinase domain; STKc_ULK4; Protein kinase domain profile.; Protein kinases ATP-binding region signature.	3.77822e-05
Soltu.DM.10G026440	1.69023	CYCLIN; Cyclin-like; consensus disorder prediction; Cyclin, N-terminal domain; cyclin_7; Cyclins signature.; Cyclin, C-terminal domain; Cyclin_A_B_D_E; Cyclin_C_2	0.00435212
Soltu.DM.09G020170	1.68848	consensus disorder prediction; Protein kinase domain profile.; Serine/Threonine protein kinases active-site signature.; Phosphorylase Kinase; domain 1; Protein kinase domain; STKc_Nek; Coil; Protein kinases ATP-binding region signature.; Transferase(Phosphotransferase) domain 1; Protein kinase-like (PK-like); serkin_6	6.59493e-06
Soltu.DM.03G032650	1.68643	ACP-like; Phosphopantetheine attachment site; Acyl carrier protein [acpP].; Carrier protein (CP) domain profile.; Phosphopantetheine attachment site.; acyl_carrier: acyl carrier protein	0.0191349
Soltu.DM.12G023840	1.68636	consensus disorder prediction	0.00206708
Soltu.DM.10G000280	1.68613	consensus disorder prediction	0.0346745
Soltu.DM.07G025320	1.68521	Ribosomal protein L24 signature.; Translation proteins SH3-like domain; KOW motif; rplX_bact: ribosomal protein uL24; KOW_RPL26; kow_9; 50S ribosomal protein L24 [rplX].; Ribosomal proteins 50S L24/mitochondrial 39S L24	2.20497e-05
Soltu.DM.06G029480	1.68439	Aluminium activated malate transporter; Ergosterol biosynthesis ERG4/ERG24 family; Sterol reductase family signature 2.	0.000189996
Soltu.DM.02G013430	1.6828	consensus disorder prediction	9.63847e-06
Soltu.DM.03G018860	1.68161	Coil; KIP1-like protein; Networked (NET) actin-binding (NAB) domain profile.	0.000873189
Soltu.DM.01G050560	1.68106	consensus disorder prediction; Coil	0.000325559
Soltu.DM.08G025510_08G025520	1.68046	NA	0.000155184
Soltu.DM.03G012160	1.67776	NA	0.00892457
Soltu.DM.04G022220	1.67773	HMA; Heavy-metal-associated domain profile.; HMA, heavy metal-associated domain; Heavy-metal-associated domain	0.00266521
Soltu.DM.12G006250	1.67771	consensus disorder prediction	0.00484995
Soltu.DM.05G003330	1.67658	Zinc finger C2H2 type domain profile.; Zinc finger C2H2 type domain signature.; beta-beta-alpha zinc fingers; C2H2-type zinc finger; consensus disorder prediction; Classic Zinc Finger	0.00598902
Soltu.DM.06G032300	1.67636	Pdx1; PdxS/SNZ family profile.; TIGR00343: pyridoxal 5'-phosphate synthase, synthase subunit Pdx1; PdxS/SNZ family signature.; SOR/SNZ family; Ribulose-phoshate binding barrel; pdxS; Pyridoxal 5'-phosphate synthase subunit PdxS [pdxS].; Aldolase class I	0.000137829
Soltu.DM.07G016350	1.67609	Protein of unknown function (DUF861); RmlC-like cupins; Jelly Rolls	7.2362e-05
Soltu.DM.07G014320	1.67524	Pentatricopeptide (PPR) repeat profile.; PPR: pentatricopeptide repeat domain; Pentatricopeptide repeat domain; consensus disorder prediction; PPR repeat; HCP-like; PPR repeat family	7.27386e-05
Soltu.DM.02G013790	1.67451	NAD(P)-binding Rossmann-fold domains; SDR_a5; NAD(P)H-binding	1.56836e-05
Soltu.DM.07G013810	1.67067	HPS_like; consensus disorder prediction; Hydrophobic seed protein; Bifunctional inhibitor/lipid-transfer protein/seed storage 2S albumin; Proline rich extensin signature; Small proline-rich protein signature	1.16321e-05
Soltu.DM.03G031640	1.66746	Hypothetical protein YjiA; Hypothetical protein YjiA, C-terminal domain; CobW-like; consensus disorder prediction; P-loop containing nucleoside triphosphate hydrolases; CobW_C_3; CobW/HypB/UreG, nucleotide-binding domain; Cobalamin synthesis protein cobW C-terminal domain	4.78141e-05
Soltu.DM.03G007760	1.66537	GT35_Glycogen_Phosphorylase; Glycogen Phosphorylase B;; UDP-Glycosyltransferase/glycogen phosphorylase; Phosphorylase pyridoxal-phosphate attachment site.; Glucan_phosphorylase_GlgP; P_ylase: glycogen/starch/alpha-glucan phosphorylases; Carbohydrate phosphorylase	2.50866e-06
Soltu.DM.09G024410	1.66461	Transcriptional repressor, ovate; OVATE domain profile.; A_thal_3678: uncharacterized plant-specific domain TIGR01568	0.0125821
Soltu.DM.01G024480	1.66332	Protein kinase-like (PK-like); Protein kinases ATP-binding region signature.; Transferase(Phosphotransferase) domain 1; Protein kinase domain profile.; Serine/Threonine protein kinases active-site signature.; consensus disorder prediction; serkin_6; Protein kinase domain; Coil; STKc_MAPKKK	0.000195568
Soltu.DM.12G001950	1.66268	Pentatricopeptide (PPR) repeat profile.; PPR repeat family; PPR: pentatricopeptide repeat domain; PPR repeat; consensus disorder prediction; HCP-like	1.12088e-05
Soltu.DM.02G007360	1.66194	Cysteine-rich TM module stress tolerance	6.52527e-05
Soltu.DM.08G017300	1.66159	consensus disorder prediction; OVATE domain profile.; A_thal_3678: uncharacterized plant-specific domain TIGR01568; Transcriptional repressor, ovate	0.0304407
Soltu.DM.04G035720	1.65751	L28p-like; Ribosomal protein L31; L31: ribosomal protein bL31; Ribosomal protein L31 signature	0.000128843
Soltu.DM.12G023700	1.65718	Glucocorticoid receptor-like (DNA-binding domain); Thymidine kinase; Coil; P-loop containing nucleoside triphosphate hydrolases	0.000575613
Soltu.DM.07G024820	1.65564	PLP-dependent transferases; Methionine gamma-lyase	0.000639526
Soltu.DM.09G026960	1.65307	EXS family; SPX domain profile.; Coil; SPX domain; consensus disorder prediction; SPX_PHO1_like; EXS domain profile.	0.00838475
Soltu.DM.07G021900	1.65283	consensus disorder prediction; Coil	2.17093e-05
Soltu.DM.01G050290	1.65283	Aldo/keto reductase family signature 1.; AKR; NAD(P)-linked oxidoreductase; Aldo/keto reductase family; Aldo-keto reductase signature; Aldo_ket_red; Aldo/keto reductase family putative active site signature.; Aldo/keto reductase family signature 2.	0.000581608
Soltu.DM.03G025210	1.65278	RNA-binding domain, RBD; RRM_HP0827_like; Eukaryotic RNA Recognition Motif (RRM) profile.; RNA recognition motif. (a.k.a. RRM, RBD, or RNP domain); rrm1_1	1.33483e-05
Soltu.DM.07G020050	1.65271	Coil; consensus disorder prediction; Cell cycle regulated microtubule associated protein; Targeting protein for Xklp2 (TPX2) domain	0.00269202
Soltu.DM.02G026870	1.65253	Serine hydroxymethyltransferase pyridoxal-phosphate attachment site.; Aspartate Aminotransferase; SHMT; Serine hydroxymethyltransferase [glyA].; Serine hydroxymethyltransferase; PLP-dependent transferases	0.00281432
Soltu.DM.07G024080	1.65175	Ribosomal protein L11 methyltransferase (PrmA); AdoMet_MTases; Ribosomal protein L11 methyltransferase [prmA].; S-adenosyl-L-methionine-dependent methyltransferases; Vaccinia Virus protein VP39	0.000347777
Soltu.DM.04G030360	1.64796	HLH, helix-loop-helix DNA-binding domain; Coil; finulus; Myc-type, basic helix-loop-helix (bHLH) domain profile.; HLH; consensus disorder prediction; Helix-loop-helix DNA-binding domain	0.00134413
Soltu.DM.07G019090	1.64736	Wound-induced protein	0.00135589
Soltu.DM.10G020020	1.64727	PAP2 superfamily C-terminal	0.00255758
Soltu.DM.06G030780	1.64668	consensus disorder prediction	8.06138e-05
Soltu.DM.04G006810	1.64571	Protein CHAPERONE-LIKE PROTEIN OF POR1-like	2.48657e-05
Soltu.DM.07G001140	1.64289	Ribosomal protein L35 signature.; Ribosomal protein L35 signature; 50S ribosomal protein L35 [rpmI].; L35p-like; Ribosomal protein L35; rpmI_bact: ribosomal protein bL35	0.00044851
Soltu.DM.06G010630	1.64185	HLH; ACT_UUR-ACR-like; Coil; HLH, helix-loop-helix DNA-binding domain	0.000193904
Soltu.DM.02G025380	1.64173	Adenylosuccinate synthetase; purA: adenylosuccinate synthase; Prokaryotic membrane lipoprotein lipid attachment site profile.; adenylsucc_synt; Adenylosuccinate synthetase [purA].; P-loop containing nucleoside triphosphate hydrolases; Adenylosuccinate Synthetase; Adenylosuccinate synthetase GTP-binding site.; AdSS; Adenylosuccinate synthetase active site.	1.42739e-05
Soltu.DM.02G021740	1.64089	set_7; SET domain; RuBisCo LSMT C-terminal, substrate-binding domain; set domain protein methyltransferase; SET domain profile.	4.31739e-05
Soltu.DM.07G012250	1.63929	consensus disorder prediction; LysM_2; LysM domain profile.; C2 NT-type domain profile.; N-terminal C2 in EEIG1 and EHBP1 proteins; Coil; LysM domain; LysM	0.000120961
Soltu.DM.05G007650	1.6389	ultradead3; Superfamilies 1 and 2 helicase C-terminal domain profile.; Helicase conserved C-terminal domain; P-loop containing nucleoside triphosphate hydrolases; DEAD/DEAH box helicase; Superfamilies 1 and 2 helicase ATP-binding type-1 domain profile.; DEAD-box RNA helicase Q motif profile.; helicmild6; consensus disorder prediction; SF2_C_DEAD; Coil; DEADc	3.01821e-05
Soltu.DM.01G035660	1.63875	Glutaredoxin; Thioredoxin domain profile.; Thioredoxin family signature; TRX_family; Thioredoxin; Thioredoxin-like	1.65575e-05
Soltu.DM.11G021160	1.63872	consensus disorder prediction; Protein RETICULATA-related	0.000107369
Soltu.DM.02G004490	1.63823	consensus disorder prediction; PB1 domain; tpr_5; Coil; TPR repeat profile.; TPR repeat region circular profile.; PB1 domain profile.; PB1; PB1_new; TPR-like; CAD & PB1 domains	1.40223e-05
Soltu.DM.01G046550	1.63728	consensus disorder prediction; WD domain, G-beta repeat; Trp-Asp (WD) repeats profile.; Trp-Asp (WD) repeats circular profile.; WD40_4; G protein beta WD-40 repeat signature; WD40 repeat-like	6.45082e-06
Soltu.DM.01G030390	1.63644	TPR-like; Pentatricopeptide (PPR) repeat profile.; PPR repeat; PPR: pentatricopeptide repeat domain; Pentatricopeptide repeat domain; consensus disorder prediction	3.03359e-05
Soltu.DM.03G036310	1.63568	RIBOc; RNase III domain-like; Ribonuclease III domain	7.88877e-05
Soltu.DM.07G002860	1.6345	MATE_eukaryotic; matE: MATE efflux family protein; MatE	0.0198732
Soltu.DM.02G033320	1.63409	consensus disorder prediction	0.00258097
Soltu.DM.11G024480	1.63388	(Trans)glycosidases; Glycosyl hydrolase family 3 N terminal domain; Glycosyl hydrolase family 3 signature; Beta-D-glucan exohydrolase, C-terminal domain; Glycosyl hydrolase family 3 C-terminal domain	0.000957426
Soltu.DM.07G021170	1.63369	consensus disorder prediction; Mpv17 / PMP22 family	7.32795e-05
Soltu.DM.09G026780	1.6335	consensus disorder prediction; Protein of unknown function (DUF640); ALOG domain profile.	0.000501078
Soltu.DM.09G022570	1.63322	Sugar transport proteins signature 1.; Sugar transporter signature; MFS general substrate transporter; SP: MFS transporter, sugar porter (SP) family; MFS_GLUT6_8_Class3_like; Major facilitator superfamily (MFS) profile.; Sugar (and other) transporter; MFS general substrate transporter like domains	0.00358148
Soltu.DM.04G012160	1.63233	Ribonuclease H-like	0.00132759
Soltu.DM.12G010130	1.63078	Cotton fibre expressed protein	0.000769502
Soltu.DM.10G020140	1.62996	Coil; Short-chain dehydrogenase/reductase (SDR) superfamily signature; Glucose/ribitol dehydrogenase family signature; short chain dehydrogenase; NAD(P)-binding Rossmann-fold domains; Short-chain dehydrogenases/reductases family signature.; Enoyl-(Acyl carrier protein) reductase	0.00241417
Soltu.DM.01G033490	1.62768	consensus disorder prediction; Coil	0.00146108
Soltu.DM.04G034700	1.62749	NA	0.000235514
Soltu.DM.11G023180	1.62746	Cytochrome p450; E-class P450 group IV signature; Cytochrome P450	0.0168736
Soltu.DM.01G050820	1.62669	Dirigent-like protein	0.0258743
Soltu.DM.09G029580	1.62626	RNA recognition motif. (a.k.a. RRM, RBD, or RNP domain); Eukaryotic RNA Recognition Motif (RRM) profile.; RNA-binding domain, RBD; rrm1_1	0.000175061
Soltu.DM.08G001720	1.62545	Phytocyanin domain profile.; OsENODL1_like; Plastocyanin-like domain; Cupredoxins	0.00890946
Soltu.DM.03G027760	1.62542	consensus disorder prediction; Vaccinia Virus protein VP39; Ribosomal RNA small subunit methyltransferase G [rsmG].; S-adenosyl-L-methionine-dependent methyltransferases; rRNA small subunit methyltransferase G; rsmG_gidB: 16S rRNA (guanine(527)-N(7))-methyltransferase RsmG; AdoMet_MTases	4.31739e-05
Soltu.DM.S002280	1.62382	Coil; consensus disorder prediction	0.0411104
Soltu.DM.09G024400	1.6218	consensus disorder prediction; Preprotein translocase secy subunit	0.000221162
Soltu.DM.05G019820	1.62153	GDSL-like Lipase/Acylhydrolase; SGNH_plant_lipase_like; SGNH hydrolase	0.0122551
Soltu.DM.08G027900	1.62135	consensus disorder prediction; Mur ligase family, glutamate ligase domain; MurD-like peptide ligases, peptide-binding domain; Mur ligase middle domain; MurE/MurF N-terminal domain; murE: UDP-N-acetylmuramyl-tripeptide synthetase; MurD-like peptide ligases, catalytic domain; Mur ligase family, catalytic domain; Coil; UDP-N-acetylmuramoyl-L-alanyl-D-glutamate--2,6-diaminopimelate ligase [murE].	6.80269e-05
Soltu.DM.06G008810	1.62123	WD40 repeat-like; consensus disorder prediction; Trp-Asp (WD) repeats profile.; Trp-Asp (WD) repeats signature.; WD domain, G-beta repeat; WD40_4; Trp-Asp (WD) repeats circular profile.; WD40	0.0047902
Soltu.DM.02G012800	1.618	WD40 repeat-like; WD domain, G-beta repeat; Trp-Asp (WD) repeats circular profile.; Coil; Trp-Asp (WD) repeats signature.; Trp-Asp (WD) repeats profile.; consensus disorder prediction; WD40_4; G protein beta WD-40 repeat signature	0.00184373
Soltu.DM.10G004010	1.61795	consensus disorder prediction; Coil; Targeting protein for Xklp2 (TPX2) domain; Cell cycle regulated microtubule associated protein	0.00344318
Soltu.DM.03G012400	1.61626	Mitochondrial glycoprotein MAM33-like; Mitochondrial Matrix Protein Chain A; consensus disorder prediction; Mitochondrial glycoprotein	0.00056642
Soltu.DM.03G028730_03G028740	1.61464	NA	0.000110091
Soltu.DM.11G002750	1.61358	DEXHc_ATRX-like; SpoU rRNA Methylase family; L30e-like; alpha/beta knot; SpoU-like_rRNA-MTase	0.000116854
Soltu.DM.05G003110	1.61008	rplO_bact: ribosomal protein uL15; 50S ribosomal protein L15 [rplO].; Ribosomal proteins 50S-L15, 50S-L18e, 60S-L27A; Ribosomal protein L15 signature.; consensus disorder prediction; Ribosomal proteins L15p and L18e	1.46768e-05
Soltu.DM.04G024940	1.60911	Vaccinia Virus protein VP39; S-adenosyl-L-methionine-dependent methyltransferases; Putative S-adenosyl-L-methionine-dependent methyltransferase	0.000153189
Soltu.DM.07G016990_07G017000	1.60754	NA	0.0365649
Soltu.DM.05G023580	1.60575	consensus disorder prediction; DNA polymerase delta, subunit 4	0.000189592
Soltu.DM.04G028500	1.60475	Coil; consensus disorder prediction	7.1684e-06
Soltu.DM.09G029150	1.60454	Ribosomal protein L7Ae/L30e/S12e/Gadd45 family; Coil; High mobility group-like nuclear protein signature; Ribosomal protein L7Ae signature.; L30e-like; Ribosomal protein L7A/RS6 family signature	0.000278322
Soltu.DM.11G022260	1.60377	Acid Proteases; Xylanase inhibitor N-terminal; pepsin_A_like_plant; Xylanase inhibitor C-terminal; Pepsin (A1) aspartic protease family signature; Acid proteases; Peptidase family A1 domain profile.	0.00102083
Soltu.DM.02G020700	1.60368	CAD & PB1 domains; consensus disorder prediction; TPR-like; PB1; TPR repeat profile.; TPR repeat region circular profile.; PB1_new; PB1 domain; PB1 domain profile.; tpr_5	0.000170726
Soltu.DM.02G006940	1.60254	NA	0.0118466
Soltu.DM.01G035380	1.60247	Protein of unknown function (DUF4079)	0.000110091
Soltu.DM.09G028630	1.60024	consensus disorder prediction; Protein kinase domain profile.; Protein kinase-like (PK-like); ABC1 family; Coil; Transferase(Phosphotransferase) domain 1; ABC1_ADCK3-like	2.41284e-05
Soltu.DM.02G001300	1.59958	Iron/manganese superoxide dismutases, C-terminal domain; Manganese and iron superoxide dismutases signature.; Fe,Mn superoxide dismutase (SOD), C-terminal domain; Fe,Mn superoxide dismutase (SOD), N-terminal domain; Fe; MnSOD_FeSOD; Manganese superoxide dismutase signature; Iron/manganese superoxide dismutases, alpha-hairpin domain	2.29848e-06
Soltu.DM.10G004500_10G004510_10G004530	1.59567	NA	0.000169496
Soltu.DM.03G029000	1.59417	Nucleotide-diphospho-sugar transferases; UPTG; Reversibly glycosylated polypeptide	0.0029807
Soltu.DM.06G029580	1.59126	consensus disorder prediction; Coil	0.000118248
Soltu.DM.05G026000	1.5881	Beta-lactamase superfamily domain; Metallo-hydrolase/oxidoreductase	3.03359e-05
Soltu.DM.08G013120	1.58785	consensus disorder prediction; IQ motif profile.; IQ calmodulin-binding motif; Protein of unknown function (DUF4005); iq_5	0.00169884
Soltu.DM.01G022410_01G022430	1.58627	NA	0.000392112
Soltu.DM.05G026380	1.58525	NA	0.00546719
Soltu.DM.04G010500	1.58524	consensus disorder prediction; Protein of unknown function (DUF3727)	5.87927e-05
Soltu.DM.04G030300	1.58458	RNA-binding domain, RBD; Coil; RNA recognition motif. (a.k.a. RRM, RBD, or RNP domain); Eukaryotic RNA Recognition Motif (RRM) profile.; rrm1_1	0.000152831
Soltu.DM.12G022790	1.58435	Coil; consensus disorder prediction; Cell cycle regulated microtubule associated protein; Targeting protein for Xklp2 (TPX2) domain	0.00367069
Soltu.DM.01G034850	1.58283	consensus disorder prediction; helicmild6; SF2_C_DEAD; Superfamilies 1 and 2 helicase ATP-binding type-1 domain profile.; DEAD-box RNA helicase Q motif profile.; DEAD/DEAH box helicase; P-loop containing nucleoside triphosphate hydrolases; Superfamilies 1 and 2 helicase C-terminal domain profile.; DEADc_MSS116; Helicase conserved C-terminal domain; ultradead3	0.000155068
Soltu.DM.06G009850	1.58123	consensus disorder prediction; Ribosomal protein L3; Translation factors; L3_bact: 50S ribosomal protein uL3; 50S ribosomal protein L3 [rplC].; Ribosomal protein L3 signature.; Translation proteins	1.75323e-05
Soltu.DM.02G023600	1.58095	consensus disorder prediction; Coil; TPR repeat region circular profile.; TPR-like; Tetratricopeptide repeat; tpr_5; TPR repeat profile.	0.00701376
Soltu.DM.11G007870	1.58016	GT1_Gtf-like; UDP-glucoronosyl and UDP-glucosyl transferase; Glycogen Phosphorylase B;; UDP-Glycosyltransferase/glycogen phosphorylase; UDP-glycosyltransferases signature.	0.000116697
Soltu.DM.06G026920	1.57906	EF-Tu/eEF-1alpha/eIF2-gamma C-terminal domain; Translational (tr)-type guanine nucleotide-binding (G) domain signature.; Translation proteins; Elongation factor Tu domain 2; P-loop containing nucleoside triphosphate hydrolases; Elongation factor Tu C-terminal domain; EFTU_II; Translation factors; EF-Tu: translation elongation factor Tu; EF_Tu; small_GTP: small GTP-binding protein domain; Elongati…	0.000171478
Soltu.DM.01G000040	1.57883	consensus disorder prediction	0.000132711
Soltu.DM.03G021060	1.57692	Protein kinase domain; Protein kinases ATP-binding region signature.; STKc_STK36; Serine/Threonine protein kinases active-site signature.; Protein kinase-like (PK-like); serkin_6; Protein kinase domain profile.; Transferase(Phosphotransferase) domain 1; ARM repeat; Coil	0.000481353
Soltu.DM.07G027260	1.5767	consensus disorder prediction	0.0195797
Soltu.DM.10G004570	1.57607	Chloramphenicol Acetyltransferase; Transferase family	0.00407369
Soltu.DM.05G002610	1.57527	Methionine aminopeptidase subfamily 1 signature.; MetAP1; met_pdase_I: methionine aminopeptidase, type I; Methionine aminopeptidase [map].; Creatinase/aminopeptidase; Metallopeptidase family M24; Methionine aminopeptidase-1 signature; Creatinase/methionine aminopeptidase superfamily	1.89237e-05
Soltu.DM.04G003470	1.5752	PLATZ transcription factor	0.000110257
Soltu.DM.05G004440	1.57515	consensus disorder prediction; ASF1 like histone chaperone; ASF1-like	0.000834573
Soltu.DM.04G034710	1.57471	LipB; Biotin/lipoate A/B protein ligase family; Class II aaRS and biotin synthetases; Octanoyltransferase [lipB].; lipB: lipoyl(octanoyl) transferase; Bira Bifunctional Protein; Domain 2; Biotinyl protein ligase (BPL) and lipoyl protein ligase (LPL) catalytic domain profile.; Lipoate-protein ligase B signature.; LPLase	0.000108493
Soltu.DM.02G032720	1.57436	NA	0.000256964
Soltu.DM.03G025490	1.57381	Cytochrome P450; Cytochrome p450; E-class P450 group I signature; P450 superfamily signature; Cytochrome P450 cysteine heme-iron ligand signature.	0.00280699
Soltu.DM.08G014300	1.57377	consensus disorder prediction; S1 RNA binding domain; Eukaryotic type KH-domain (KH-domain type I); S1 domain profile.; kh_6; Polyribonucleotide nucleotidyltransferase [pnp].; 3' exoribonuclease family, domain 2; Ribonuclease PH domain 2-like; S1_PNPase; polynuc_phos: polyribonucleotide nucleotidyltransferase; KH domain; Type-1 KH domain profile.; GHMP Kinase; Ribosomal protein S5 domain 2-like; …	3.3375e-05
Soltu.DM.04G021290	1.57228	Asparagine synthase; asn_synth_AEB: asparagine synthase (glutamine-hydrolyzing); Glutamine Phosphoribosylpyrophosphate; HUPs; Glutamine amidotransferase domain; Glutamine amidotransferase type 2 domain profile.; AsnB; Asn_Synthase_B_C; Asn_synthetase_glu-h; Adenine nucleotide alpha hydrolases-like; N-terminal nucleophile aminohydrolases (Ntn hydrolases)	7.21964e-06
Soltu.DM.09G027700	1.57127	Bet_v1-like; Pathogenesis-related proteins Bet v I family signature.; Major pollen allergen Bet V1 signature; Pathogenesis-related protein Bet v 1 family; Bet_v_1_2; Bet v1-like	0.00409195
Soltu.DM.10G004000	1.57068	PLP-dependent transferases; Aspartate Aminotransferase; Aminotransferase class I and II	0.00034307
Soltu.DM.10G017720	1.56702	AdoMet_MTases; SAM-dependent methyltransferase Erg6/SMT-type domain profile.; S-adenosyl-L-methionine-dependent methyltransferases; Sterol methyltransferase C-terminal; Methyltransferase domain; Vaccinia Virus protein VP39	0.00031155
Soltu.DM.03G021430	1.56586	NA	0.000156308
Soltu.DM.03G016090_03G016100	1.56528	NA	3.32217e-06
Soltu.DM.10G025330	1.56427	Thioredoxin-like; AhpC/TSA family; Thioredoxin domain profile.; PRX_Typ2cys; Glutaredoxin; consensus disorder prediction; C-terminal domain of 1-Cys peroxiredoxin	3.80998e-05
Soltu.DM.01G048160	1.56413	M16C_assoc_2; Cytochrome Bc1 Complex; Chain A; LuxS/MPP-like metallohydrolase; Peptidase M16 inactive domain; Peptidase M16C associated; Insulinase (Peptidase family M16)	9.72385e-06
Soltu.DM.09G009050	1.56241	GYF domain 2	6.66267e-06
Soltu.DM.05G010760	1.56225	HORMA domain; The spindle assembly checkpoint protein mad2; Cell Cycle; HORMA domain profile.	0.00351384
Soltu.DM.04G031850	1.56193	Family of unknown function (DUF5323); consensus disorder prediction	0.000252063
Soltu.DM.12G024280	1.56171	Terpene synthases signature.; Terpenoid cyclases/Protein prenyltransferases; Squalene-hopene cyclase C-terminal domain; SQCY_1; Squalene-hopene cyclase N-terminal domain; Prenyltransferase Like 2; squalene_cyclas: squalene/oxidosqualene cyclases	0.0368486
Soltu.DM.06G020080	1.56149	Ribosomal prokaryotic L21 protein; L21p-like; 50S ribosomal protein L21 [rplU].; Ribosomal protein L21 signature.; L21: ribosomal protein bL21	2.52758e-05
Soltu.DM.07G003070	1.56116	Phospholipid methyltransferase	1.22153e-05
Soltu.DM.04G030730	1.56086	consensus disorder prediction; Glucose-6-phosphate isomerase [pgi].; Glucose-6-phosphate isomerase family profile.; Phosphoglucose isomerase; Glucose-6-phosphate isomerase signature; SIS domain; Phosphoglucose isomerase signature 2.; SIS_PGI_1; SIS_PGI_2	8.31949e-05
Soltu.DM.03G028220	1.56073	BURP domain profile.; BURP domain; BURP_2	0.000732942
Soltu.DM.12G015860	1.56059	X8 domain; Glycosyl hydrolases family 17 signature.; (Trans)glycosidases; Glycosidases; X8_cls; Glycosyl hydrolases family 17	0.000101286
Soltu.DM.07G015790	1.56004	90kDa heat shock protein signature; HSP90_HTPG; HKATPase_4; HATPase_Hsp90-like; HSP90 C-terminal domain; Ribosomal protein S5 domain 2-like; Histidine kinase-, DNA gyrase B-, and HSP90-like ATPase; Chaperone protein HtpG [htpG].; Heat shock hsp90 proteins family signature.; ATPase domain of HSP90 chaperone/DNA topoisomerase II/histidine kinase; Hsp90 protein	0.000520194
Soltu.DM.11G025980	1.55996	Serine/Threonine protein kinases active-site signature.; serkin_6; STKc_TEY_MAPK; Protein kinases ATP-binding region signature.; Protein kinase domain profile.; Transferase(Phosphotransferase) domain 1; MAP kinase signature.; Phosphorylase Kinase; domain 1; Protein kinase domain; Protein kinase-like (PK-like)	2.878e-05
Soltu.DM.04G035740	1.55841	Cytochrome p450; Cytochrome P450 cysteine heme-iron ligand signature.; Cytochrome P450; E-class P450 group I signature; P450 superfamily signature	0.0173373
Soltu.DM.01G039010	1.55698	Cullin repeat-like; Cullin family; Cullin Repeats	0.00614961
Soltu.DM.02G016580	1.55452	consensus disorder prediction	0.00198306
Soltu.DM.11G010660	1.55444	consensus disorder prediction; GrpE; Protein GrpE [grpE].; grpE protein signature.; GrpE protein signature; Head domain of nucleotide exchange factor GrpE; Coiled-coil domain of nucleotide exchange factor GrpE	1.66362e-05
Soltu.DM.03G022230_03G022240	1.55286	NA	0.000176563
Soltu.DM.08G001070	1.5527	consensus disorder prediction; Chlorophyll a-b binding protein	4.88718e-06
Soltu.DM.09G020540	1.55214	Single-strand binding protein family; ssb: single-stranded DNA-binding protein; SSB_OBF; Single-strand binding (SSB) domain profile.; Nucleic acid-binding proteins	2.58424e-05
Soltu.DM.09G024800_09G024810	1.55187	NA	0.00458688
Soltu.DM.01G021900	1.55176	consensus disorder prediction; Coil	0.000167499
Soltu.DM.09G004030	1.54858	Fructose-bisphosphate aldolase class-I; Aldolase; FBP_aldolase_I_a; Fructose-bisphosphate aldolase class-I active site.; Aldolase class I	2.29848e-06
Soltu.DM.11G005240	1.54738	OTU-like cysteine protease; OTU domain profile.; Cysteine proteinases	2.21425e-05
Soltu.DM.03G013250	1.5468	ANK_2a; Ankyrin repeat; PapD-like; Ankyrin repeat signature; Major sperm protein (MSP) domain profile.; Ankyrin repeat region circular profile.; Ankyrin repeat profile.; MSP (Major sperm protein) domain; Immunoglobulins; Ankyrin repeats (3 copies)	0.000705914
Soltu.DM.09G030630	1.54486	Coil; consensus disorder prediction; Kinesin motor domain; Kinesin; Kinesin heavy chain signature; kinesin_4; Kinesin motor domain signature.; P-loop containing nucleoside triphosphate hydrolases; Kinesin motor domain profile.	0.000438004
Soltu.DM.01G034780	1.54406	consensus disorder prediction; Coil; Plant organelle RNA recognition domain	0.0001408
Soltu.DM.08G020150	1.54344	Cytochrome p450; Cytochrome P450; Cytochrome P450 cysteine heme-iron ligand signature.; E-class P450 group I signature; P450 superfamily signature	0.024592
Soltu.DM.03G034630	1.54221	Trp-Asp (WD) repeats circular profile.; consensus disorder prediction; G protein beta WD-40 repeat signature; WD40_4; WD40; Trp-Asp (WD) repeats profile.; Dip2/Utp12 Family; Trp-Asp (WD) repeats signature.; Quinoprotein alcohol dehydrogenase-like; WD domain, G-beta repeat	0.00146805
Soltu.DM.09G004830	1.54214	NA	0.00524332
Soltu.DM.01G030860	1.542	consensus disorder prediction; HUPs; Adenine nucleotide alpha hydrolases-like; Coil	0.012026
Soltu.DM.07G003110	1.54046	Gamma-thionin family; Scorpion toxin-like; Knot1; Gamma-thionins family signature.; Purothionin signature; gth_4	0.00712709
Soltu.DM.01G031940	1.53925	consensus disorder prediction; VPS45_Sec1; Sec1 family; Sec1/munc18-like (SM) proteins	0.0206739
Soltu.DM.03G030530	1.53785	Stigma-specific protein, Stig1; Aspartate/glutamate racemase; Asp/Glu/Hydantoin racemase	0.00830958
Soltu.DM.02G021730	1.53759	Topoisomerase C-terminal repeat; topIban2; Toprim domain; Topoisomerase I; TOP1Ac; Toprim domain profile.; topIaneu2; DNA topoisomerase 1 [topA].; DNA topoisomerase; Prokaryotic type I DNA topoisomerase; TOPRIM_TopoIA_TopoI; consensus disorder prediction; topA_bact: DNA topoisomerase I; Topoisomerase DNA binding C4 zinc finger; toprim5; Prokaryotic DNA topoisomerase I active site.; Prokaryotic DN…	0.000209551
Soltu.DM.10G001520	1.53682	Ankyrin repeat region circular profile.; Ankyrin repeat	0.00011248
Soltu.DM.06G016190_06G016200	1.53629	NA	0.000321227
Soltu.DM.08G023820	1.53534	Chlorophyll a-b binding protein; consensus disorder prediction	6.45082e-06
Soltu.DM.05G000060	1.53361	GCK domain; consensus disorder prediction; GCK_2; Coil	0.000518676
Soltu.DM.12G002500	1.5329	Glycosyl hydrolases family 16 active sites.; Xyloglucan endo-transglycosylase (XET) C-terminus; Glycosyl hydrolases family 16 (GH16) domain profile.; GH16_XET; Concanavalin A-like lectins/glucanases; EndGlu_transf; Glycosyl hydrolases family 16	0.0100719
Soltu.DM.06G028510	1.53247	BURP domain; BURP domain profile.; BURP_2	0.0209773
Soltu.DM.04G006770	1.53231	Phosphorylase Kinase; domain 1; STKc_CAMK; serkin_6; ILK; Protein kinase-like (PK-like); Serine/Threonine protein kinases active-site signature.; Protein kinases ATP-binding region signature.; Protein kinase domain profile.; Protein kinase domain; Transferase(Phosphotransferase) domain 1	0.00979086
Soltu.DM.11G022230	1.53084	consensus disorder prediction; Ribosomal L27 protein-like; Ribosomal protein L27 signature; L27: ribosomal protein bL27; Ribosomal L27 protein; Ribosomal protein L27 signature.; 50S ribosomal protein L27 [rpmA].	6.78264e-05
Soltu.DM.08G013650	1.52965	Serine hydroxymethyltransferase pyridoxal-phosphate attachment site.; SHMT; PLP-dependent transferases; Aspartate Aminotransferase; Serine hydroxymethyltransferase; Serine hydroxymethyltransferase [glyA].	0.000245479
Soltu.DM.07G015690	1.52892	F-box-like; F-box domain	0.00191697
Soltu.DM.10G024500	1.52819	Carb_anhydrase_2a; Alpha-carbonic anhydrases signature.; Alpha-carbonic anhydrases profile.; alpha_CA_prokaryotic_like; consensus disorder prediction; Carbonic anhydrase; Carbonic Anhydrase II; Eukaryotic-type carbonic anhydrase	0.00405098
Soltu.DM.11G023190	1.52818	Chaperonins cpn60 signature.; GroEL: chaperonin GroL; TCP-1/cpn60 chaperonin family; GroEL apical domain-like; 60 kDa chaperonin [groL].; GROEL; GroEL-intermediate domain like; GroEL equatorial domain-like; 60kDa chaperonin signature; GroEL	1.48246e-05
Soltu.DM.04G034200	1.52807	Heme oxygenase-like; Coil; HemeO; Heme oxygenase; consensus disorder prediction; Heme_oxygenase_decyc_plant	7.14281e-05
Soltu.DM.11G016130	1.52789	uS7_Eukaryote; uS7_euk_arch: ribosomal protein uS7; RPS7p_RPS7a_RPS5e_RPS7o; Ribosomal protein S7 signature.; Ribosomal protein S7p/S5e; Ribosomal Protein S7;; Ribosomal protein S7	0.000313156
Soltu.DM.09G025850	1.52683	Coil; Potato inhibitor I family signature.; Trypsin Inhibitor V; CI-2 family of serine protease inhibitors; Potato inhibitor I signature; Potato inhibitor I family	0.0395425
Soltu.DM.07G022590	1.52658	alpha_hydroxyacid_oxid_FMN; FMN-linked oxidoreductases; FMN-dependent alpha-hydroxy acid dehydrogenases active site.; FMN-dependent alpha-hydroxy acid dehydrogenase domain profile.; Aldolase class I; FMN-dependent dehydrogenase; Al-hdrx_acd_dh	2.83229e-05
Soltu.DM.03G002800	1.52657	Glycosidases; Glycosyl hydrolase family 1; Glycosyl hydrolase family 1 signature; (Trans)glycosidases; Glycosyl hydrolases family 1 active site.	0.030889
Soltu.DM.06G023760	1.52605	Alba; AlbA-like	0.000806339
Soltu.DM.06G023970	1.5259	consensus disorder prediction	0.000483022
Soltu.DM.10G023540	1.52521	TPR repeat region circular profile.; TPR repeat profile.; tpr_5; Coil; Tetratricopeptide repeat; TPR-like	3.56045e-05
Soltu.DM.05G004560	1.52458	NA	0.0036697
Soltu.DM.05G008540	1.52438	GroES-like; PKS_ER_names_mod; MDR_like_2; Alcohol dehydrogenase GroES-like domain; Zinc-binding dehydrogenase; Quinone oxidoreductase / zeta-crystallin signature.; NAD(P)-binding Rossmann-fold domains	0.00282357
Soltu.DM.11G020740	1.52324	consensus disorder prediction; Shugoshin C terminus; Coil	0.000756001
Soltu.DM.06G003500	1.52221	Coil; Tubulin-beta mRNA autoregulation signal.; Tubulin signature; Tubulin_4; Tubulin C-terminal domain-like; Tubulin subunits alpha, beta, and gamma signature.; Tubulin nucleotide-binding domain-like; Beta-tubulin signature; beta_tubulin; Tubulin C-terminal domain; consensus disorder prediction; Tubulin_C_4; Tubulin/FtsZ family, GTPase domain; Helix hairpin bin	0.00113345
Soltu.DM.01G007690	1.5221	Cyclophilin type peptidyl-prolyl cis-trans isomerase/CLD; Cyclophilin peptidyl-prolyl cis-trans isomerase signature; cyclophilin_ABH_like; Cyclophilin-type peptidyl-prolyl cis-trans isomerase signature.; Cyclophilin-type peptidyl-prolyl cis-trans isomerase domain profile.; Cyclophilin-like	7.21964e-06
Soltu.DM.02G006710	1.52123	Pentatricopeptide (PPR) repeat profile.; TPR-like; PPR repeat; PPR: pentatricopeptide repeat domain; PPR repeat family	0.000977181
Soltu.DM.03G024640	1.52015	GT1; Metallo-hydrolase/oxidoreductase; Myb-like domain profile.; consensus disorder prediction; Zn-dependent metallo-hydrolase RNA specificity domain; Lactamase_B_5a; Myb/SANT-like DNA-binding domain; RNaseJ_MBL-fold; Beta-lactamase superfamily domain	0.000181146
Soltu.DM.06G027820	1.51966	consensus disorder prediction; 50S ribosomal protein L29 [rpmC].; L29: ribosomal protein uL29; Ribosomal protein L29 (L29p); Ribosomal L29 protein; Ribosomal_L29_HIP; Coil	3.77822e-05
Soltu.DM.01G037820	1.5194	Dihydrodipicolinate reductase, N-terminus; dapB_plant: dihydrodipicolinate reductase; Dihydrodipicolinate reductase, C-terminus; NAD(P)-binding Rossmann-fold domains; Dihydrodipicolinate Reductase; domain 2	2.52758e-05
Soltu.DM.02G033160	1.51822	Polynucleotide phosphorylase/guanosine pentaphosphate synthase (PNPase/GPSI), domain 3; Eukaryotic type KH-domain (KH-domain type I); 3' exoribonuclease family, domain 2; polynuc_phos: polyribonucleotide nucleotidyltransferase; Ribonuclease PH domain 2-like; S1 RNA binding domain; consensus disorder prediction; RNase_PH_PNPase_1; RNase_PH_PNPase_2; GHMP Kinase; Ribosomal protein S5 domain 2-like;…	0.00125887
Soltu.DM.06G002620	1.51716	B3 DNA binding domain; consensus disorder prediction; B3_DNA; B3_2; DNA-binding pseudobarrel domain; B3 DNA-binding domain profile.	0.00027954
Soltu.DM.08G018830	1.51572	consensus disorder prediction; PCBP_like_KH; KH domain; Eukaryotic type KH-domain (KH-domain type I); Type-1 KH domain profile.; Coil; KH-I; kh_6	9.91274e-05
Soltu.DM.12G025200	1.51502	Glyoxalase I signature 1.; glyox_I: lactoylglutathione lyase; Glyoxalase/Bleomycin resistance protein/Dihydroxybiphenyl dioxygenase; GlxI_Ni; 2; Vicinal oxygen chelate (VOC) domain profile.; Glyoxalase/Bleomycin resistance protein/Dioxygenase superfamily	3.32217e-06
Soltu.DM.05G025150	1.5141	Histone; h44; Histone H4 signature.; consensus disorder prediction; H4; Histone H4 signature; Centromere kinetochore component CENP-T histone fold; Histone-fold	0.00409919
Soltu.DM.09G008960	1.5124	Importin-beta N-terminal domain; Importin-beta N-terminal domain profile.; IBN_N_2; HEAT-like repeat; ARM repeat	0.000530607
Soltu.DM.09G006460	1.5122	consensus disorder prediction; PIN_VapC-like	0.000496298
Soltu.DM.01G048210	1.51184	NA	1.22153e-05
Soltu.DM.09G004280	1.51145	Thioredoxin-like; PRX5_like; Thioredoxin domain profile.; Redoxin; Glutaredoxin	4.76772e-05
Soltu.DM.01G036880	1.51113	Pentatricopeptide (PPR) repeat profile.; DYW family of nucleic acid deaminases; PPR: pentatricopeptide repeat domain; PPR repeat family; PPR repeat	0.000443055
Soltu.DM.01G037550	1.50985	PUA domain profile.; pua_5; UPF0113 PUA domain; PUA domain-like; NIP7; Coil; Pre-PUA domain; UPF0113 Pre-PUA domain	0.00200895
Soltu.DM.05G007670	1.5097	NA	1.68326e-05
Soltu.DM.04G000860_04G000870	1.50811	NA	4.86833e-06
Soltu.DM.06G022610	1.50614	Nucleosome assembly protein (NAP); NAP-like; Coil; consensus disorder prediction	0.0358094
Soltu.DM.02G025550	1.5042	Terpenoid synthases; Trans_IPPS_HT; Polyprenyl synthetase; Farnesyl Diphosphate Synthase; Polyprenyl Transferase Like; Isoprenoid Synthase Type I; Polyprenyl synthases signature 1.; Polyprenyl synthases signature 2.; Coil	4.96749e-05
Soltu.DM.02G001880	1.50277	consensus disorder prediction; RRM1_NUCLs; Coil; rrm1_1; Eukaryotic RNA Recognition Motif (RRM) profile.; RNA-binding domain, RBD; RNA recognition motif. (a.k.a. RRM, RBD, or RNP domain)	0.000623129
Soltu.DM.05G019640	1.50195	PLP-dependent transferases; Aminotransferase class I and II; Aminotransferases class-I pyridoxal-phosphate attachment site.; Aspartate Aminotransferase; Coil; AAT_like; 1-aminocyclopropane-1-carboxylate synthase signature	0.0501543
Soltu.DM.04G022210	1.50104	Zinc finger TFIIS-type profile.; Cys4_2; Zinc beta-ribbon; Transcription factor S-II (TFIIS); RNApol_RpoM	0.000884466
Soltu.DM.03G025640	1.50022	ACT_3PGDH-xct; NAD(P)-binding Rossmann-fold domains; D-isomer specific 2-hydroxyacid dehydrogenase, NAD binding domain; D-isomer specific 2-hydroxyacid dehydrogenases signature 2.; PGDH_4; Serine metabolism enzymes domain; AdoHcyase_NAD_2; ACT domain; D-isomer specific 2-hydroxyacid dehydrogenases NAD-binding signature.; ACT-like; D-isomer specific 2-hydroxyacid dehydrogenase, catalytic domain; D…	0.000123641
Soltu.DM.03G018310	1.49943	consensus disorder prediction	0.00126294
Soltu.DM.08G021490	1.49914	consensus disorder prediction; Coil	0.00372167
Soltu.DM.11G026150	1.49834	Coil; consensus disorder prediction	0.00321191
Soltu.DM.02G019310_02G019320	1.49747	NA	0.00588334
Soltu.DM.01G047640_01G047650	1.49707	NA	3.67087e-05
Soltu.DM.05G001770	1.49658	UTP15 C terminal; Trp-Asp (WD) repeats profile.; WD domain, G-beta repeat; Trp-Asp (WD) repeats circular profile.; G protein beta WD-40 repeat signature; Coil; consensus disorder prediction; WD40; WD40_4; WD40 repeat-like	0.00113963
Soltu.DM.11G002210	1.49655	till_3; hAT family C-terminal dimerisation region; P-loop containing nucleoside triphosphate hydrolases; Winged helix DNA-binding domain; Disease resistance protein signature; TIR domain; Toll/Interleukin receptor TIR domain; NB-ARC domain; TIR domain profile.; Ribonuclease H-like	0.000146816
Soltu.DM.08G001980	1.49549	PRONE domain profile.; consensus disorder prediction; PRONE (Plant-specific Rop nucleotide exchanger)	0.000807454
Soltu.DM.02G028210	1.49503	Calponin homology (CH) domain profile.; EB1-like C-terminal motif; consensus disorder prediction; Calponin-homology domain, CH-domain; Calponin homology (CH) domain; EB1 dimerisation domain-like; Coil; EB1-C terminal (EB1-C) domain profile.	0.000377272
Soltu.DM.05G024070	1.49401	consensus disorder prediction; DEADc; U3-containing 90S pre-ribosomal complex subunit	0.00216965
Soltu.DM.08G027200	1.49331	DEAD-box RNA helicase Q motif profile.; SF2_C_DEAD; ultradead3; DEADc; helicmild6; Superfamilies 1 and 2 helicase ATP-binding type-1 domain profile.; Superfamilies 1 and 2 helicase C-terminal domain profile.; DEAD/DEAH box helicase; Helicase conserved C-terminal domain; P-loop containing nucleoside triphosphate hydrolases	9.31872e-05
Soltu.DM.10G004660	1.49327	BchI-ChlI: magnesium chelatase ATPase subunit I; AAA lid domain; Magnesium chelatase, subunit ChlI; AAA; P-loop containing nucleoside triphosphate hydrolases; AAA_5	0.000238387
Soltu.DM.01G048230	1.49326	Coil; Kinesin motor domain profile.; P-loop containing nucleoside triphosphate hydrolases; consensus disorder prediction; Kinesin motor domain signature.; kinesin_4; Kinesin motor domain; Kinesin; Kinesin heavy chain signature	0.00199759
Soltu.DM.02G010980	1.49151	Glycogen Phosphorylase B;; UDP-glucoronosyl and UDP-glucosyl transferase; GT1_Gtf-like; UDP-Glycosyltransferase/glycogen phosphorylase	0.0389817
Soltu.DM.02G012590	1.49113	Cytochrome p450; P450 superfamily signature; Cytochrome P450; Cytochrome P450 cysteine heme-iron ligand signature.; E-class P450 group I signature	0.0147982
Soltu.DM.04G001140	1.49075	P-loop containing nucleoside triphosphate hydrolases; AAA_5; AAA; AAA domain	0.00118985
Soltu.DM.09G006110	1.49047	ribosomal L5P family C-terminus; Ribosomal protein L5 signature.; Ribosomal protein L5; 50S ribosomal protein L5 [rplE].; RL5-like	3.08327e-05
Soltu.DM.02G016010	1.48965	consensus disorder prediction; ALOG domain profile.; Protein of unknown function (DUF640)	0.00416495
Soltu.DM.07G024230	1.48892	Dynamin family; dynamin_3; Dynamin-type guanine nucleotide-binding (G) domain profile.; consensus disorder prediction; Dynamin signature; P-loop containing nucleoside triphosphate hydrolases; Coil; DLP_1	0.000663459
Soltu.DM.01G000360	1.48881	asd_B: aspartate-semialdehyde dehydrogenase; Glyceraldehyde-3-phosphate dehydrogenase-like, C-terminal domain; Semialdehyde dehydrogenase, dimerisation domain; ASA_dh; Dihydrodipicolinate Reductase; domain 2; Aspartate-semialdehyde dehydrogenase [asd].; Semialdehyde dehydrogenase, NAD binding domain; NAD(P)-binding Rossmann-fold domains; Semialdhyde_dh_3	2.13714e-05
Soltu.DM.01G007770	1.48814	Protein kinase-like (PK-like); Protein kinases ATP-binding region signature.; Serine/Threonine protein kinases active-site signature.; consensus disorder prediction; Protein kinase domain; serkin_6; Proline rich extensin signature; Protein kinase domain profile.; STKc_IRAK; Phosphorylase Kinase; domain 1; Transferase(Phosphotransferase) domain 1	2.56677e-05
Soltu.DM.11G002710	1.48803	Coil; Malectin domain; KISc_C_terminal; P-loop containing nucleoside triphosphate hydrolases; Kinesin heavy chain signature; consensus disorder prediction; Kinesin motor domain signature.; Kinesin motor domain; Kinesin motor domain profile.; kinesin_4; Kinesin; Tropomyosin	0.000740539
Soltu.DM.08G000980	1.48784	alpha/beta-Hydrolases; consensus disorder prediction; Lipase_3; Lipase (class 3); Coil	0.00156236
Soltu.DM.12G011310_12G011320	1.48445	NA	0.000371717
Soltu.DM.02G018000	1.48423	Nucleotide-diphospho-sugar transferases; Alpha 1,4-glycosyltransferase conserved region; Glycosyltransferase sugar-binding region containing DXD motif	0.000194938
Soltu.DM.05G020740	1.48276	Rad51; P-loop containing nucleoside triphosphate hydrolases; Rad51_DMC1_radA; RecA family profile 1.	4.78713e-05
Soltu.DM.01G045420	1.48208	PsbP; Mog1p/PsbP-like	0.000320879
Soltu.DM.02G015290	1.48183	Coil; Plant protein of unknown function (DUF641)	0.000125635
Soltu.DM.01G028960	1.48102	Triose-phosphate Transporter family; tpt: Tpt phosphate/phosphoenolpyruvate translocator; Multidrug resistance efflux transporter EmrE	0.000347049
Soltu.DM.01G021580	1.47964	Zinc finger FLZ-type profile.; consensus disorder prediction; zinc-finger of the FCS-type, C2-C2	0.00236895
Soltu.DM.11G010810	1.47857	PHB_4; SPFH_prohibitin; SPFH domain / Band 7 family; Band 7/SPFH domain; Prohibitin signature	6.12383e-05
Soltu.DM.07G028390	1.47816	OBG-type guanine nucleotide-binding (G) domain profile.; P-loop containing nucleoside triphosphate hydrolases; GTP1/OBG GTP-binding protein family signature; TGS_YchF_OLA1; 50S ribosome-binding GTPase; Coil; TGS-like; Ribosome-binding ATPase YchF [ychF].; Protein of unknown function (DUF933); YchF; TIGR00092: GTP-binding protein YchF	7.2362e-05
Soltu.DM.07G014730_07G014740	1.47679	NA	0.000124641
Soltu.DM.12G015100	1.47633	EF-Tu/eEF-1alpha/eIF2-gamma C-terminal domain; P-loop containing nucleoside triphosphate hydrolases; Elongation factor Tu GTP binding domain; Translation proteins; Initiation factor eIF2 gamma, C terminal; Translation factors; Translational (tr)-type guanine nucleotide-binding (G) domain profile.; eIF2_gamma_II; Elongation factor Tu domain 2; GTP-binding elongation factor signature; eIF2_gamma	0.0103206
Soltu.DM.12G026510	1.47477	RX-CC_like; Ribonuclease Inhibitor; consensus disorder prediction; NB-ARC domain; P-loop containing nucleoside triphosphate hydrolases; L domain-like	0.00897097
Soltu.DM.01G018420	1.47464	S1 domain profile.; Nucleic acid-binding proteins; S1_6; S1_RPS1_repeat_ec1_hs1; S1_RPS1_repeat_hs4; Ribosomal protein S1 signature; consensus disorder prediction; Coil; S1 RNA binding domain; S1_RPS1_repeat_ec2_hs2	9.98123e-05
Soltu.DM.07G026880	1.47389	MCP/YpsA-like; Possible lysine decarboxylase	1.86372e-05
Soltu.DM.08G029600	1.47371	Ribosomal protein S6; 30S ribosomal protein S6 [rpsF].; consensus disorder prediction; bS6_chloro_cyano	3.65816e-05
Soltu.DM.09G023580	1.47339	Late embryogenesis abundant protein	0.0191238
Soltu.DM.09G027020	1.47281	L28: ribosomal protein bL28; L28p-like; Ribosomal L28 family; 50S ribosomal protein L28 [rpmB].; Ribosomal protein L34p	0.000633829
Soltu.DM.10G022580	1.47133	Mitochondrial carrier; Solute carrier (Solcar) repeat profile.; Mitochondrial carrier protein; Mitochondrial carrier domain; Mitochondrial carrier protein signature	0.000281976
Soltu.DM.02G016450	1.4708	Coil; Nucleic acid-binding proteins; XH domain	0.00633073
Soltu.DM.12G006840	1.46981	consensus disorder prediction	0.000106361
Soltu.DM.12G021910	1.46817	consensus disorder prediction	0.000431709
Soltu.DM.03G027960	1.46749	NA	0.00125342
Soltu.DM.04G030920	1.46672	Coil; Kinesin motor domain signature.; consensus disorder prediction; Kinesin motor domain; Kinesin heavy chain signature; Kinesin; P-loop containing nucleoside triphosphate hydrolases; Kinesin motor domain profile.; KISc_KIF4; kinesin_4	0.00125685
Soltu.DM.05G008140	1.4657	Glycosyl hydrolases family 16; Concanavalin A-like lectins/glucanases; EndGlu_transf; Xyloglucan endo-transglycosylase (XET) C-terminus; Glycosyl hydrolases family 16 (GH16) domain profile.; consensus disorder prediction	0.0263564
Soltu.DM.12G001490	1.46525	consensus disorder prediction	0.00248917
Soltu.DM.02G001340	1.46479	Large ribosomal RNA subunit accumulation protein YceD	1.26362e-05
Soltu.DM.09G016270	1.46417	consensus disorder prediction	0.000111081
Soltu.DM.02G031800	1.46413	Tubulin nucleotide-binding domain-like; alpha_tubulin; Tubulin_4; Tubulin C-terminal domain; Tubulin/FtsZ family, GTPase domain; Tubulin subunits alpha, beta, and gamma signature.; Tubulin_C_4; Tubulin signature; Tubulin C-terminal domain-like; Coil; Helix hairpin bin; Alpha-tubulin signature	0.00241918
Soltu.DM.03G010560	1.46388	S-adenosyl-L-methionine-dependent methyltransferases	1.34807e-05
Soltu.DM.01G017240	1.46367	Ribosomal protein L34; consensus disorder prediction; 50S ribosomal protein L34 [rpmH].	9.86544e-05
Soltu.DM.10G005780	1.4636	CAAD domains of cyanobacterial aminoacyl-tRNA synthetase; Coil	0.000107369
Soltu.DM.02G018940	1.46167	S-adenosyl-L-methionine-dependent methyltransferases; SAM-dependent MTase RsmB/NOP-type domain profile.; consensus disorder prediction; RNA (C5-cytosine) methyltransferase NOP2 subfamily signature; 16S rRNA methyltransferase RsmB/F; Coil; N-terminal domain of 16S rRNA methyltransferase RsmF; Vaccinia Virus protein VP39; RNA (C5-cytosine) methyltransferase signature; nop2p: NOL1/NOP2/sun family pu…	0.00119045
Soltu.DM.01G026120	1.46129	consensus disorder prediction; Superfamilies 1 and 2 helicase ATP-binding type-1 domain profile.; SNF2 family N-terminal domain; helicmild6; P-loop containing nucleoside triphosphate hydrolases; DEXHc_ERCC6L; Helicase conserved C-terminal domain; Superfamilies 1 and 2 helicase C-terminal domain profile.; ultradead3; SF2_C_SNF	0.000279121
Soltu.DM.04G034370	1.45909	Serpin (serine protease inhibitor); Serpins; serpin2; Serpins signature.; Antithrombin	0.00110387
Soltu.DM.11G002730_11G002750	1.45797	NA	0.0144228
Soltu.DM.08G013610	1.45688	NA	0.000247327
Soltu.DM.08G017470	1.45667	Myb-type HTH DNA-binding domain profile.; consensus disorder prediction; SANT; Homeodomain-like; sant; Myb-like DNA-binding domain	0.000149454
Soltu.DM.01G035100	1.45636	PAP2_like; Divergent PAP2 family	0.000554672
Soltu.DM.08G006430	1.4562	tRNA-binding domain profile.; Putative tRNA binding domain; Nucleic acid-binding proteins; tRNA_bind_EMAP-II_like	2.50866e-06
Soltu.DM.02G004820	1.45572	Histone H2B signature; Histone-fold; Core histone H2A/H2B/H3/H4; Histone; h2b3	0.0129104
Soltu.DM.07G023330	1.45548	50S ribosomal protein L13 [rplM].; rplM_bact: ribosomal protein uL13; Ribosomal protein L13; Ribosomal_L13; Ribosomal protein L13 signature.	1.22153e-05
Soltu.DM.04G002230	1.45526	Cotton fibre expressed protein	0.0217001
Soltu.DM.09G025840	1.45487	Potato inhibitor I family; Potato inhibitor I signature; Potato inhibitor I family signature.; Trypsin Inhibitor V; CI-2 family of serine protease inhibitors	0.0270207
Soltu.DM.09G009880	1.45479	Coil; ACT_UUR-ACR-like	0.00746363
Soltu.DM.02G019370	1.45454	PPR repeat family; Pentatricopeptide (PPR) repeat profile.; consensus disorder prediction; PPR: pentatricopeptide repeat domain; PPR repeat; HCP-like	0.000382212
Soltu.DM.01G037600	1.45433	Pentatricopeptide (PPR) repeat profile.; DYW family of nucleic acid deaminases; PPR: pentatricopeptide repeat domain; PPR repeat; PPR repeat family	0.00244476
Soltu.DM.01G000160	1.45402	Concanavalin A-like lectins/glucanases; consensus disorder prediction; GH16_XET; Glycosyl hydrolases family 16; Xyloglucan endo-transglycosylase (XET) C-terminus; EndGlu_transf; Glycosyl hydrolases family 16 (GH16) domain profile.	0.000153146
Soltu.DM.05G001570	1.45325	90kDa heat shock protein signature; consensus disorder prediction; HSP90_HTPG; ATPase domain of HSP90 chaperone/DNA topoisomerase II/histidine kinase; Heat shock hsp90 proteins family signature.; Chaperone protein HtpG [htpG].; HKATPase_4; Ribosomal protein S5 domain 2-like; Histidine kinase-, DNA gyrase B-, and HSP90-like ATPase; HATPase_Hsp90-like; HSP90 C-terminal domain; Hsp90 protein	0.000222429
Soltu.DM.08G021200	1.45274	ClpP/crotonase; Clp protease; Endopeptidase Clp histidine active site.; S14_ClpP_2; ATP-dependent Clp protease proteolytic subunit [clpP].; Clp protease catalytic subunit P signature	5.04056e-06
Soltu.DM.01G040270	1.45207	Clp protease catalytic subunit P signature; Endopeptidase Clp serine active site.; ATP-dependent Clp protease proteolytic subunit [clpP].; Clp protease; S14_ClpP_2; Endopeptidase Clp histidine active site.; ClpP/crotonase	6.40323e-06
Soltu.DM.06G031530	1.45198	Coil; consensus disorder prediction; XS zinc finger domain; XH domain; RRM_like_XS; XS domain	0.0391186
Soltu.DM.04G023980	1.45175	WRKY DNA -binding domain; consensus disorder prediction; WRKY DNA-binding domain; WRKY domain profile.; WRKY_cls	0.00104784
Soltu.DM.10G004980	1.45099	Solute carrier (Solcar) repeat profile.; Mitochondrial carrier protein; Mitochondrial carrier; Mitochondrial carrier domain	2.02192e-05
Soltu.DM.03G037200	1.45089	GRAS family profile.; GRAS domain family; consensus disorder prediction	0.0305226
Soltu.DM.10G024790	1.45037	Brix_2; Brix domain profile.; consensus disorder prediction; Brix domain	0.00110869
Soltu.DM.11G006930	1.44938	DYW family of nucleic acid deaminases; Pentatricopeptide (PPR) repeat profile.; PPR repeat; PPR repeat family; PPR: pentatricopeptide repeat domain	0.00239483
Soltu.DM.06G013640	1.44745	Ethylene responsive element binding protein signature; consensus disorder prediction; AP2; rav1_2; AP2/ERF domain profile.; AP2 domain; DNA-binding domain	0.00366202
Soltu.DM.09G022090	1.44744	consensus disorder prediction	0.00464556
Soltu.DM.06G010830	1.44711	HMG-box	0.00352136
Soltu.DM.03G034550	1.44627	Alpha/beta hydrolase family; alpha/beta-Hydrolases	0.000492041
Soltu.DM.01G027180	1.44114	TOPRIM_TopoIIA; ATPase domain of HSP90 chaperone/DNA topoisomerase II/histidine kinase; DNA gyrase B; Topoisomerase; HATPase_TopII-like; TOP4c; consensus disorder prediction; DNA gyrase/topoisomerase IV, subunit A; Histidine kinase-, DNA gyrase B-, and HSP90-like ATPase; Coil; topII5; Toprim domain; DNA topoisomerase II family signature; Topoisomerase II signature; C-terminal associated domain of…	0.00140053
Soltu.DM.05G011750	1.44076	Histone-fold; consensus disorder prediction; Histone-like transcription factor (CBF/NF-Y) and archaeal histone; Histone	0.000437175
Soltu.DM.06G018790	1.43894	Endopeptidase La (Lon) serine protease (S16) signature; AAA_5; TIP49 P-loop domain; P-loop containing nucleoside triphosphate hydrolases; AAA; TIP49 AAA-lid domain	9.33298e-05
Soltu.DM.01G035130	1.43875	consensus disorder prediction; Coil	5.87927e-05
Soltu.DM.09G009110	1.43705	Pentatricopeptide (PPR) repeat profile.; PPR repeat family; PPR repeat; DYW family of nucleic acid deaminases; PPR: pentatricopeptide repeat domain; TPR-like	0.0296478
Soltu.DM.02G000250	1.43686	NA	6.40323e-06
Soltu.DM.06G028630	1.43675	LL-diaminopimelate aminotransferase [dapL].; Aspartate Aminotransferase; Aminotransferase class I and II; DAPAT_plant: LL-diaminopimelate aminotransferase; PLP-dependent transferases; AAT_like	1.22153e-05
Soltu.DM.02G007090	1.43669	alpha/beta-Hydrolases; Serine aminopeptidase, S33; Alpha/beta hydrolase fold signature	0.0029866
Soltu.DM.11G021850	1.43627	2Fe-2S iron-sulfur cluster binding domain; 2Fe-2S ferredoxin-type iron-sulfur binding region signature.; 2Fe-2S ferredoxin-type iron-sulfur binding domain profile.; fer2; fdx_plant: ferredoxin [2Fe-2S]; 2Fe-2S ferredoxin-like	1.33896e-05
Soltu.DM.02G009870	1.43611	consensus disorder prediction; NAP-like; Coil; Nucleosome assembly protein (NAP)	0.000266724
Soltu.DM.07G001760	1.43532	L-aspartase-like; Adenylosuccinate lyase C-terminal; Fumarase/aspartase (Central domain); purB: adenylosuccinate lyase; Fumarate lyase superfamily signature; Lyase; Fumarate lyases signature.; PurB	7.58384e-05
Soltu.DM.10G018480	1.43319	Protein RETICULATA-related; consensus disorder prediction	4.27084e-05
Soltu.DM.01G015210	1.43233	NusB family; NusB-like	5.04749e-05
Soltu.DM.11G000440	1.43121	Thymidine kinase; Pentatricopeptide (PPR) repeat profile.; Thymidine kinase cellular-type signature.; PPR: pentatricopeptide repeat domain; P-loop containing nucleoside triphosphate hydrolases; PPR repeat family; Glucocorticoid receptor-like (DNA-binding domain)	0.00038174
Soltu.DM.01G049720	1.43109	Basic-leucine zipper (bZIP) domain signature.; Leucine zipper domain; consensus disorder prediction; Coil; bZIP transcription factor; bZIP_plant_GBF1; Basic-leucine zipper (bZIP) domain profile.; brlzneu	0.000229233
Soltu.DM.05G023190	1.42905	PseudoU_synth_EcTruA; tRNA pseudouridine synthase; hisT_truA: tRNA pseudouridine(38-40) synthase; Pseudouridine synthase; tRNA pseudouridine synthase A [truA].	0.000172629
Soltu.DM.10G005580	1.42884	Oxidized Rhodanese; Coenzyme A transferases signature 1.; Rhodanese/Cell cycle control phosphatase; consensus disorder prediction	4.78713e-05
Soltu.DM.02G014320	1.42872	Spore Coat Polysaccharide Biosynthesis Protein SpsA; Chain A; 16S_RimM: 16S rRNA processing protein RimM; Ribosome maturation factor RimM [rimM].; RimM N-terminal domain; Nucleotide-diphospho-sugar transferases; PRC-barrel domain; Coil; Translation proteins	2.55878e-05
Soltu.DM.08G012120	1.42863	YGGT family	9.07903e-05
Soltu.DM.07G012900	1.4269	NA	0.00489761
Soltu.DM.08G024990	1.42629	Hsp20/alpha crystallin family; ACD_sHsps_p23-like; HSP20-like chaperones; Small heat shock protein (sHSP) domain profile.	0.000323037
Soltu.DM.02G012250	1.42622	O-FucT_like; GDP-fucose protein O-fucosyltransferase	0.000727881
Soltu.DM.06G034960	1.4251	consensus disorder prediction; GTPase activation domain, GAP; PBD_5; RhoGAP domain; RhoGAP; Rho GTPase-activating proteins domain profile.; P21-Rho-binding domain; CRIB domain profile.; RhoGAP_3	0.000612783
Soltu.DM.01G028020	1.42509	Conserved region of Rad21 / Rec8 like protein; consensus disorder prediction; N terminus of Rad21 / Rec8 like protein; Winged helix DNA-binding domain	0.000661325
Soltu.DM.01G010270	1.42505	HydB/Nqo4-like; NADH dehydrogenase; Respiratory chain NADH dehydrogenase 49 Kd subunit signature.; Respiratory-chain NADH dehydrogenase subunit 1 signature 1.; Respiratory-chain NADH dehydrogenase, 49 Kd subunit	0.00233889
Soltu.DM.10G003950	1.42496	SPFH domain / Band 7 family; Band 7/SPFH domain; PHB_4; Prohibitin signature; Coil; SPFH_prohibitin	1.29428e-05
Soltu.DM.09G001490	1.42402	Ribosomal protein L7Ae/L30e/S12e/Gadd45 family; Coil; L30e-like; High mobility group-like nuclear protein signature; Ribosomal protein L7Ae signature.; Ribosomal protein L7A/RS6 family signature	0.000834573
Soltu.DM.01G001620	1.42392	Eukaryotic rRNA processing protein EBP2; consensus disorder prediction; Coil	0.00367853
Soltu.DM.06G031350	1.42349	h44; Histone H4 signature.; Centromere kinetochore component CENP-T histone fold; H4; BTB_POZ_EloC; Histone-fold; POZ domain; Histone; Histone H4 signature	0.00428719
Soltu.DM.11G022490	1.42128	EF-Tu/eEF-1alpha/eIF2-gamma C-terminal domain; EF1_alpha; GTP-binding elongation factor signature; EF-1_alpha: translation elongation factor EF-1, subunit alpha; Translational (tr)-type guanine nucleotide-binding (G) domain signature.; EF1_alpha_II; Translational (tr)-type guanine nucleotide-binding (G) domain profile.; Translation proteins; P-loop containing nucleoside triphosphate hydrolases; E…	5.87927e-05
Soltu.DM.07G017990	1.42001	Pentatricopeptide (PPR) repeat profile.; PPR repeat; PPR: pentatricopeptide repeat domain; consensus disorder prediction; PPR repeat family	0.000396387
Soltu.DM.08G016880	1.41986	consensus disorder prediction	0.0279144
Soltu.DM.04G009330	1.41976	consensus disorder prediction; Coil	2.02576e-05
Soltu.DM.03G025720	1.41884	Translational (tr)-type guanine nucleotide-binding (G) domain profile.; Translation factors; GTP-binding elongation factor signature; Translational (tr)-type guanine nucleotide-binding (G) domain signature.; Elongation factor Tu GTP binding domain; Translation proteins; EF-Tu: translation elongation factor Tu; consensus disorder prediction; Elongation factor Tu domain 2; P-loop containing nucleos…	7.21964e-06
Soltu.DM.09G003170	1.41823	Glutaredoxin; Thioredoxin-like; GRX_GRX_like; Coil; Glutaredoxin domain profile.	0.00611336
Soltu.DM.02G033990	1.41819	Galactose oxidase, central domain; Kelch motif; kelc_smart	0.00121979
Soltu.DM.03G022460	1.41577	Pentatricopeptide (PPR) repeat profile.; HCP-like; Coil; consensus disorder prediction; PPR repeat family; PPR repeat; PPR: pentatricopeptide repeat domain; TPR-like	0.000120489
Soltu.DM.01G047860	1.41538	TPR-like; TPR repeat profile.; Cyclophilin type peptidyl-prolyl cis-trans isomerase/CLD; Cyclophilin peptidyl-prolyl cis-trans isomerase signature; Cyclophilin-type peptidyl-prolyl cis-trans isomerase signature.; TPR repeat region circular profile.; Cyclophilin-like; Tetratricopeptide repeat; tpr_5; cyclophilin_ABH_like; Cyclophilin-type peptidyl-prolyl cis-trans isomerase domain profile.	2.88603e-05
Soltu.DM.03G011350	1.41531	Plant globin signature; Globins; Globin-like; Globin; Globin family profile.; Plant hemoglobins signature.; class1-2_nsHbs_Lbs	0.00644152
Soltu.DM.12G017720	1.41493	consensus disorder prediction; Coil; Nucleosome assembly protein (NAP); NAP-like	0.000243093
Soltu.DM.01G050090	1.4135	YhbY-like; CRM domain profile.; consensus disorder prediction; CRS1 / YhbY (CRM) domain; CRS1_YhbY_2	1.3942e-05
Soltu.DM.10G001930	1.41252	KOW_RPL26; 50S ribosomal protein L24 [rplX].; Ribosomal proteins 50S L24/mitochondrial 39S L24; kow_9; KOW motif; Translation proteins SH3-like domain; rplX_bact: ribosomal protein uL24	3.12139e-05
Soltu.DM.07G004190	1.4124	tRNA synthetases class I (W and Y); Alpha-L RNA-binding motif; s4_6; TyrRS_core; S4 RNA-binding domain profile.; Aminoacyl-transfer RNA synthetases class-I signature.; S4; S4 domain; Tyrosine--tRNA ligase [tyrS].; Tyrosyl-tRNA synthetase signature; HUPs; tyrS: tyrosine--tRNA ligase; Nucleotidylyl transferase	2.78059e-05
Soltu.DM.03G020800	1.41183	P-loop containing nucleoside triphosphate hydrolases; consensus disorder prediction; Coil; AAA_5; AAA; ATPase family associated with various cellular activities (AAA); Domain of unknown function (DUF3523)	0.0017933
Soltu.DM.10G025880	1.41149	consensus disorder prediction; S2P-M50_like_2	3.72242e-06
Soltu.DM.04G030930	1.41097	Argininosuccinate lyase family signature; argH: argininosuccinate lyase; Fumarate lyases signature.; Argininosuccinate lyase [argH].; Fumarase/aspartase (Central domain); L-aspartase-like; Argininosuccinate_lyase; Fumarate lyase superfamily signature; Lyase; Argininosuccinate lyase C-terminal	1.87583e-05
Soltu.DM.11G021310	1.40917	PPR: pentatricopeptide repeat domain; PPR repeat family; Pentatricopeptide (PPR) repeat profile.; PPR repeat; DYW family of nucleic acid deaminases	0.00040689
Soltu.DM.01G037080	1.40914	Plant protein of unknown function (DUF868); consensus disorder prediction	0.0282765
Soltu.DM.06G002400	1.40907	Protein of unknown function (DUF2488)	0.0011871
Soltu.DM.03G026190	1.40531	G protein beta WD-40 repeat signature; Trp-Asp (WD) repeats signature.; Trp-Asp (WD) repeats profile.; WD40 repeat-like; Beta G protein (transducin) signature; NLE (NUC135) domain; WD domain, G-beta repeat; Trp-Asp (WD) repeats circular profile.; WD40; WD40_4	0.000701752
Soltu.DM.05G027200	1.40455	Thiamin diphosphate-binding fold (THDP-binding); Dehydrogenase E1 component; TPP_E1_PDC_ADC_BCADC	0.000254449
Soltu.DM.04G022190_04G022200	1.40354	NA	0.000123529
Soltu.DM.04G022550_04G022560	1.40276	NA	0.000132387
Soltu.DM.01G042380	1.40266	Actin; Chain A; 70kDa heat shock protein signature; Heat shock protein 70kD (HSP70), C-terminal subdomain; Chaperone protein DnaK [dnaK].; Coil; Actin-like ATPase domain; Hsp70 protein; Heat shock protein 70kD (HSP70), peptide-binding domain; Heat shock hsp70 proteins family signature 2.; consensus disorder prediction; Heat shock hsp70 proteins family signature 1.; Heat shock hsp70 proteins famil…	2.92675e-05
Soltu.DM.07G000980	1.4026	FAD/NAD(P)-binding domain; FAD binding domain	0.000784263
Soltu.DM.01G038290	1.40213	Coil; finulus; HLH; Myc-type, basic helix-loop-helix (bHLH) domain profile.; HLH, helix-loop-helix DNA-binding domain; Helix-loop-helix DNA-binding domain; consensus disorder prediction	0.0323142
Soltu.DM.06G030390	1.4016	R_hydratase; MaoC like domain; Hotdog Thioesterase ; Thioesterase/thiol ester dehydrase-isomerase	0.000181146
Soltu.DM.09G004600	1.39975	50S ribosome-binding GTPase; P-loop containing nucleoside triphosphate hydrolases; YihA_EngB; GTPase_YsxC: ribosome biogenesis GTP-binding protein YsxC; Probable GTP-binding protein EngB [engB].; EngB-type guanine nucleotide-binding (G) domain profile.	5.40387e-05
Soltu.DM.04G037650	1.39879	RING/U-box; Ubox_2; RING-Ubox_PUB; ARM repeat; U-box domain; Armadillo/plakoglobin ARM repeat profile.; Zinc/RING finger domain; U-box domain profile.; arm_5; consensus disorder prediction; Armadillo/beta-catenin-like repeat	0.000221903
Soltu.DM.10G001180	1.39851	serine acetyltransferase; cysE: serine O-acetyltransferase; SATase_N_2_a; Bacterial transferase hexapeptide (six repeats); Hexapeptide-repeat containing-transferases signature.; Serine acetyltransferase, N-terminal; Trimeric LpxA-like enzymes; Hexapeptide repeat proteins; LbH_SAT	7.79994e-05
Soltu.DM.06G026010	1.39838	consensus disorder prediction; Nucleosome assembly protein (NAP); NAP-like; Coil	0.000578407
Soltu.DM.03G029930	1.39694	PPR repeat family; Pentatricopeptide (PPR) repeat profile.; PPR: pentatricopeptide repeat domain; PPR repeat	0.0269051
Soltu.DM.04G033740	1.39587	consensus disorder prediction; VID27 C-terminal WD40-like domain; Putative isomerase YbhE	0.00015686
Soltu.DM.01G044560	1.39557	dnaj_3; Nt-dnaJ domain signature.; DnaJ; DnaJ/Hsp40 cysteine-rich domain; HSP40/DnaJ peptide-binding domain; DnaJ domain; DnaJ central domain; DnaJ_C; DnaJ domain signature; Zinc finger CR-type profile.; dnaJ domain profile.; Chaperone protein DnaJ [dnaJ].; Chaperone J-domain; DnaJ C terminal domain; Urease metallochaperone UreE; DnaJ_bact: chaperone protein DnaJ; DnaJ_zf	2.78059e-05
Soltu.DM.07G024300	1.39465	gatC: aspartyl/glutamyl-tRNA(Asn/Gln) amidotransferase, C subunit; Glu-tRNAGln amidotransferase C subunit; Aspartyl/glutamyl-tRNA(Asn/Gln) amidotransferase subunit C [gatC].	6.45082e-06
Soltu.DM.03G024140	1.39433	NA	0.00999531
Soltu.DM.09G000920	1.39415	Coil; Protein of unknown function (DUF674)	0.00543247
Soltu.DM.06G030610_06G030620	1.39378	NA	0.0100402
Soltu.DM.07G024400	1.3936	Pentatricopeptide (PPR) repeat profile.; PPR repeat family; PPR repeat; consensus disorder prediction; TPR-like; PPR: pentatricopeptide repeat domain	0.000225716
Soltu.DM.11G025500	1.39339	consensus disorder prediction; Coil; Sas10/Utp3/C1D family; Sas10 C-terminal domain	0.00286249
Soltu.DM.06G033060	1.39336	consensus disorder prediction; Porin; Eukaryotic porin; Porin3_Tom40	0.000101949
Soltu.DM.S000950	1.39288	consensus disorder prediction; Wound-inducible basic protein family; F-box associated domain	0.0156663
Soltu.DM.06G027670	1.39225	Protein of unknown function (DUF674)	0.00495973
Soltu.DM.09G000650	1.39123	WD domain, G-beta repeat; Trp-Asp (WD) repeats profile.; Trp-Asp (WD) repeats circular profile.; WD40_4; WD40 repeat-like; consensus disorder prediction	9.39501e-05
Soltu.DM.08G025250	1.39086	consensus disorder prediction; HPS_like; Prokaryotic membrane lipoprotein lipid attachment site profile.; Hydrophobic seed protein; Bifunctional inhibitor/lipid-transfer protein/seed storage 2S albumin; aai_6	0.00270273
Soltu.DM.07G020470	1.39059	Coil	0.02714
Soltu.DM.07G027520	1.39049	Pentatricopeptide (PPR) repeat profile.; PPR repeat; PPR: pentatricopeptide repeat domain; PPR repeat family; DYW family of nucleic acid deaminases	0.000195358
Soltu.DM.07G027890	1.39013	NA	0.0122043
Soltu.DM.06G018780	1.39005	UDP-Glycosyltransferase/glycogen phosphorylase; Glycogen Phosphorylase B;; GT1_Gtf-like; UDP-glycosyltransferases signature.; UDP-glucoronosyl and UDP-glucosyl transferase	0.00252781
Soltu.DM.10G029550	1.3898	Probable tRNA pseudouridine synthase domain; consensus disorder prediction; Gar1/Naf1 RNA binding region; Translation proteins	0.000530607
Soltu.DM.07G025810	1.38954	tpt: Tpt phosphate/phosphoenolpyruvate translocator; Multidrug resistance efflux transporter EmrE; Triose-phosphate Transporter family	0.000110826
Soltu.DM.03G024410	1.38946	Coil; consensus disorder prediction	1.70249e-05
Soltu.DM.05G026590	1.38913	NOSIC_2; Helix hairpin bin; Nop domain profile.; Nop domain; consensus disorder prediction; NOP5NT (NUC127) domain; snoRNA binding domain, fibrillarin	0.00236261
Soltu.DM.02G026910	1.38899	Coil; consensus disorder prediction	2.88255e-05
Soltu.DM.11G004880	1.38882	Coil; consensus disorder prediction	0.000158755
Soltu.DM.01G043180	1.38807	RNI-like; F-box domain; Coil; Ribonuclease Inhibitor	0.00679499
Soltu.DM.07G028430	1.38797	Beta Polymerase; Nucleotidyltransferase; Ribosomal silencing factor during starvation; rsfS_iojap_ybeB: ribosome silencing factor; Ribosomal silencing factor RsfS [rsfS].	0.000155184
Soltu.DM.04G004740	1.38746	Leucine-rich repeat signature; LRR_typ_2; Ribonuclease Inhibitor; L domain-like; Leucine rich repeat; LRR_sd22_2; Leucine rich repeat N-terminal domain	0.00268417
Soltu.DM.08G015680	1.38713	alpha/beta-Hydrolases; Phospholipase/Carboxylesterase; consensus disorder prediction	7.27386e-05
Soltu.DM.10G026290	1.38589	Coil; consensus disorder prediction	0.000175767
Soltu.DM.02G033440	1.38584	NAC domain; consensus disorder prediction; No apical meristem (NAM) protein; NAC domain profile.	0.00027133
Soltu.DM.08G006890	1.38496	Protein of unknown function (DUF616)	0.000506848
Soltu.DM.01G034560	1.38475	SGNH_plant_lipase_like; GDSL-like Lipase/Acylhydrolase; SGNH hydrolase	0.00434948
Soltu.DM.04G011510	1.38415	Brix domain; Brix domain profile.; Class II aaRS ABD-related; Brix_2	0.000969801
Soltu.DM.03G012610	1.38299	Pentatricopeptide (PPR) repeat profile.; TPR-like; PPR: pentatricopeptide repeat domain; PPR repeat family; PPR repeat	0.00589735
Soltu.DM.02G025410	1.38278	Pentatricopeptide (PPR) repeat profile.; PPR: pentatricopeptide repeat domain; PPR repeat; PPR repeat family	0.000643183
Soltu.DM.01G046150	1.38175	consensus disorder prediction	0.00800014
Soltu.DM.10G018610	1.38158	Elong_fact_P_C_2; S1_EF-P_repeat_1; Elongation factor P signature.; Nucleic acid-binding proteins; Elongation factor P [efp].; Elongation factor P, C-terminal; EFP_2; S1_EF-P_repeat_2; Elongation factor P (EF-P) OB domain; Elongation factor P (EF-P) KOW-like domain; Translation proteins SH3-like domain; efp: translation elongation factor P	4.75601e-05
Soltu.DM.04G000290	1.38128	D-aminoacyl-tRNA deacylase; AF0625-like; UCP016210	0.00850703
Soltu.DM.08G006140	1.38111	Ribosomal protein L6 signature 2.; Ribosomal protein L6; RPL6p_RPL6a_RPL9e_RPL9o	0.000356613
Soltu.DM.11G012340	1.37907	consensus disorder prediction; Deoxynucleoside kinase; Coil; dNK; P-loop containing nucleoside triphosphate hydrolases	4.74659e-05
Soltu.DM.10G026500	1.37902	Membrane transport protein; 2a69: auxin efflux carrier	0.00674381
Soltu.DM.11G016860_11G016870	1.37849	NA	0.000337635
Soltu.DM.12G001840	1.37731	S1 domain profile.; S1 RNA binding domain; S1_6; S1_RPS1_repeat_hs4; Nucleic acid-binding proteins; S1_RPS1_repeat_ec1_hs1; Coil; S1_RPS1_repeat_ec2_hs2	3.73382e-05
Soltu.DM.06G002040	1.37711	Coil; TPR-like; TPR repeat region circular profile.; Tetratricopeptide repeat; tpr_5	0.000361881
Soltu.DM.06G024370	1.37639	Xylanase inhibitor C-terminal; Xylanase inhibitor N-terminal; Acid Proteases; cnd41_like; Acid proteases; Peptidase family A1 domain profile.; Eukaryotic and viral aspartyl proteases active site.	0.000280622
Soltu.DM.04G009960	1.37617	Ribonuclease Inhibitor; L domain-like; Protein tyrosine and serine/threonine kinase; Transferase(Phosphotransferase) domain 1; Protein kinase-like (PK-like)	0.0488869
Soltu.DM.04G021340	1.37601	consensus disorder prediction; Protein of unknown function (DUF4057)	0.000465816
Soltu.DM.01G040530	1.37527	TPR-like; PPR: pentatricopeptide repeat domain; Pentatricopeptide (PPR) repeat profile.; PPR repeat; PPR repeat family; DYW family of nucleic acid deaminases	0.00341092
Soltu.DM.03G030270	1.37438	NAP-like; consensus disorder prediction; Nucleosome assembly protein (NAP); Coil	0.0021643
Soltu.DM.10G003480	1.3743	Amidases signature.; Amidase signature (AS) enzymes; gatA: aspartyl/glutamyl-tRNA(Asn/Gln) amidotransferase, A subunit; Amidase; Glutamyl-tRNA(Gln) amidotransferase subunit A [gatA].	2.14394e-05
Soltu.DM.01G047420	1.37397	consensus disorder prediction; SPARK; Protein kinase-like (PK-like); Protein kinase domain; STKc_IRAK; serkin_6; Phosphorylase Kinase; domain 1; Transferase(Phosphotransferase) domain 1; Protein kinase domain profile.; Serine/Threonine protein kinases active-site signature.; Protein kinases ATP-binding region signature.	0.000107634
Soltu.DM.04G037520	1.37356	consensus disorder prediction; Coil; Protein of unknown function (DUF760)	4.41702e-06
Soltu.DM.01G031890	1.37311	Pentatricopeptide (PPR) repeat profile.; PPR repeat; PPR repeat family; PPR: pentatricopeptide repeat domain	0.00350431
Soltu.DM.11G002840	1.37174	GT1_Gtf-like; UDP-glucoronosyl and UDP-glucosyl transferase; UDP-Glycosyltransferase/glycogen phosphorylase; Glycogen Phosphorylase B;	0.000593544
Soltu.DM.01G033190	1.37149	RCK N-terminal domain profile.; consensus disorder prediction; Coil; Sodium/hydrogen exchanger family; TrkA-N domain; NAD(P)-binding Rossmann-fold domains; 2a37: transporter, monovalent cation:proton antiporter-2 (CPA2) family	9.75162e-06
Soltu.DM.02G030540	1.37139	consensus disorder prediction; Pollen protein Ole e 1 like	0.000575613
Soltu.DM.02G020090	1.37122	matE: MATE efflux family protein; MatE; Coil; MATE_eukaryotic	8.44124e-05
Soltu.DM.05G006760	1.37116	Gal_bind_lectin_2; GLECT; Concanavalin A-like lectins/glucanases; Galactoside-binding lectin; Galactosyltransferase; Galactoside-binding lectin (galectin) domain profile.	2.98716e-05
Soltu.DM.11G015270	1.37036	Transferase(Phosphotransferase) domain 1; serkin_6; Protein kinase domain; Protein kinase-like (PK-like); Protein kinase domain profile.	0.000347664
Soltu.DM.09G001050	1.36962	NGN_plant; kow_9; N-utilization substance G protein NusG, N-terminal domain; consensus disorder prediction; Translation proteins SH3-like domain; nusgn_4; Transcription termination factor nusG; Coil; KOW_NusG	4.5475e-05
Soltu.DM.03G015700	1.36798	Phosphate-induced protein 1 conserved region	0.00136797
Soltu.DM.01G043990	1.36788	Actins and actin-related proteins signature.; Actin; actin_3; Actin-like ATPase domain; NBD_sugar-kinase_HSP70_actin; Actins signature 1.; Actin signature	0.000904591
Soltu.DM.04G006930	1.36738	Pentatricopeptide (PPR) repeat profile.; PPR: pentatricopeptide repeat domain; PPR repeat family; PPR repeat	0.00403602
Soltu.DM.02G021620	1.36731	DKCLD_2; PUA domain profile.; consensus disorder prediction; tRNA pseudouridylate synthase B C-terminal domain; pua_5; PUA domain; Pseudouridine synthase; unchar_dom_2: uncharacterized domain 2; TruB family pseudouridylate synthase (N terminal domain); Coil; PUA domain-like; CBF5: putative rRNA pseudouridine synthase; PseudoU_synth_hDyskerin; DKCLD (NUC011) domain	0.000451807
Soltu.DM.05G007920	1.36666	uS13_bact: ribosomal protein uS13; Ribosomal protein S13 family profile.; Ribosomal protein S13 signature.; 30S ribosomal protein S13 [rpsM].; Ribosomal protein S13/S18; 30s ribosomal protein s13; S13-like H2TH domain	0.00015747
Soltu.DM.09G019860	1.36654	Ribosome-recycling factor [frr].; Ribosome recycling factor; frr: ribosome recycling factor; Coil; RRF; Ribosome recycling factor, RRF	0.000146141
Soltu.DM.04G031540	1.36654	HLH; HLH, helix-loop-helix DNA-binding domain; Helix-loop-helix DNA-binding domain; Myc-type, basic helix-loop-helix (bHLH) domain profile.; finulus; ACT_UUR-ACR-like; Coil	0.00118988
Soltu.DM.09G002930	1.3665	KISc_BimC_Eg5; P-loop containing nucleoside triphosphate hydrolases; Kinesin; Kinesin heavy chain signature; kinesin_4; Kinesin motor domain; Kinesin motor domain signature.; Coil; Kinesin motor domain profile.	0.000474376
Soltu.DM.09G022590	1.36571	Protein kinase-like (PK-like); consensus disorder prediction; Protein kinase domain profile.; Serine/Threonine protein kinases active-site signature.; Protein kinases ATP-binding region signature.; Phosphorylase Kinase; domain 1; Protein tyrosine and serine/threonine kinase; Transferase(Phosphotransferase) domain 1; serkin_6	0.000613542
Soltu.DM.03G015030	1.36562	Major Facilitator Superfamily; Major facilitator superfamily (MFS) profile.; Hexose_phosphate_transp; MFS_SLC37A1_2; MFS general substrate transporter; MFS general substrate transporter like domains	0.0241687
Soltu.DM.06G033910	1.36513	consensus disorder prediction; Alba; AlbA-like	0.000485017
Soltu.DM.05G006080	1.36467	RCC1/BLIP-II; Regulator of chromosome condensation (RCC1) repeat profile.; Coil; FYVE/PHD zinc finger; Zinc finger FYVE/FYVE-related type profile.; fyve_4; FYVE_like_SF; PH domain-like; Zinc/RING finger domain; Regulator of chromosome condensation (RCC1) signature 2.; Transcription factor regulating root and shoot growth via Pin3; Transcription factor BRX N-terminal domain; consensus disorder pre…	0.00742251
Soltu.DM.01G050020	1.36281	consensus disorder prediction; Zinc/RING finger domain; Coil; Kinesin; Kinesin motor domain signature.; KISc_CENP_E; kinesin_4; Kinesin motor domain profile.; P-loop containing nucleoside triphosphate hydrolases; Kinesin heavy chain signature; Kinesin motor domain; RING/U-box; Zinc finger, C3HC4 type (RING finger); Zinc finger RING-type profile.	0.000212076
Soltu.DM.06G012030	1.36221	ABC_FeS_Assembly; P-loop containing nucleoside triphosphate hydrolases; AAA_5; ABC transporter; ATP-binding cassette, ABC transporter-type domain profile.; sufC: FeS assembly ATPase SufC; ABC transporters family signature.	3.8349e-06
Soltu.DM.06G034920	1.36217	L domain-like; Ribonuclease Inhibitor; Leucine Rich repeat; Leucine-rich repeat signature; Leucine Rich Repeat; Leucine rich repeat N-terminal domain	0.00836217
Soltu.DM.05G024520	1.36172	NA	0.000792807
Soltu.DM.08G027050	1.36078	GRAS domain family; consensus disorder prediction; GRAS family profile.	0.00806701
Soltu.DM.07G014290	1.36034	Aldo_ket_red; Aldo/keto reductase family; Aldo-keto reductase signature; Aldo/keto reductase family signature 2.; NAD(P)-linked oxidoreductase	0.000613158
Soltu.DM.04G038090	1.36034	Membrane transport protein	0.000613158
Soltu.DM.02G025100	1.36014	Nrap protein PAP/OAS1-like domain 5; Nrap protein domain 1; Nrap protein domain 3; Beta Polymerase; Nrap protein domain 6; Nrap protein PAP/OAS-like domain; Nrap protein nucleotidyltransferase domain 4	0.00107058
Soltu.DM.10G015540	1.36008	Mitochondrial pyruvate carriers	0.041341
Soltu.DM.01G022930	1.35985	consensus disorder prediction; Heat shock factor binding protein 1; Coil	0.00115076
Soltu.DM.07G019350	1.35941	consensus disorder prediction; Gar1/Naf1 RNA binding region; Probable tRNA pseudouridine synthase domain; Translation proteins	0.00284405
Soltu.DM.02G007170	1.35843	consensus disorder prediction; Coil	0.00055374
Soltu.DM.09G007580	1.35837	consensus disorder prediction; SCO1/SenC; Thioredoxin-like; Glutaredoxin; Thioredoxin domain profile.; SCO	0.000273545
Soltu.DM.02G011060	1.3583	consensus disorder prediction	0.00171199
Soltu.DM.01G037840	1.35818	Hpt domain; Histidine-containing phosphotransfer (HPt) domain profile.; HPT; Histidine-containing phosphotransfer domain, HPT domain; Coil	0.00116741
Soltu.DM.03G024430	1.3578	S1 domain profile.; Nucleic acid-binding proteins; consensus disorder prediction	0.000248086
Soltu.DM.07G013620_07G013630	1.35661	NA	0.0408282
Soltu.DM.09G011110	1.35552	consensus disorder prediction; Coil; Transmembrane proteins 14C	2.84034e-06
Soltu.DM.08G025300	1.35538	apt: adenine phosphoribosyltransferase; Phosphoribosyl transferase domain; PRTases_typeI; Adenine phosphoribosyltransferase [apt].; PRTase-like	2.23693e-05
Soltu.DM.12G011110_12G011120	1.35504	NA	9.36348e-05
Soltu.DM.07G016140	1.35501	Class II aaRS and biotin synthetases; Bira Bifunctional Protein; Domain 2; ThrRS/AlaRS common domain; Threonyl-tRNA synthetase signature; thrS: threonine--tRNA ligase; tRNA synthetase class II core domain (G, H, P, S and T); tRNA_SAD_4; Aminoacyl-transfer RNA synthetases class-II family profile.; Class II aaRS ABD-related; Threonine--tRNA ligase [thrS].; ThrRS_anticodon; ThrRS_core; Threonyl and …	1.4499e-05
Soltu.DM.11G007490	1.35451	Pyrimidine 5'-nucleotidase (UMPH-1); C1.4: 5'-Nucleotidase Like; HAD-like; Haloacid Dehalogenase	0.000436363
Soltu.DM.06G033400	1.35418	YGGT family	0.00090996
Soltu.DM.04G033600	1.35408	consensus disorder prediction; Protein of unknown function (DUF3223)	3.42366e-05
Soltu.DM.03G026590	1.35343	Mpp10 protein; snoRNP_Mpp10; consensus disorder prediction; Coil	0.00310876
Soltu.DM.05G017220	1.35225	Ribosomal Protein L9; L9 N-domain-like; Ribosomal protein L9, N-terminal domain	0.00418795
Soltu.DM.09G017970	1.35196	consensus disorder prediction; p27; CKI_KRP_plant; Cyclin-dependent kinase inhibitor	0.0130196
Soltu.DM.06G030010	1.35187	DDT domain profile.; consensus disorder prediction; Zinc finger PHD-type profile.; PHD_SF; DDT domain; FYVE/PHD zinc finger; Zinc/RING finger domain; WSTF, HB1, Itc1p, MBD9 motif 1; PHD_3; PHD-finger; testlast3; Zinc finger PHD-type signature.	0.00252444
Soltu.DM.06G013270	1.35123	matE: MATE efflux family protein; MATE_eukaryotic; MatE	0.00552169
Soltu.DM.03G031240	1.35117	Mitochondrial glycoprotein MAM33-like; Mitochondrial glycoprotein; Mitochondrial Matrix Protein Chain A	0.00176222
Soltu.DM.01G045480	1.35019	Interferon-related developmental regulator (IFRD); ARM repeat	0.000746456
Soltu.DM.08G025000	1.34988	Hsp20/alpha crystallin family; HSP20-like chaperones; Small heat shock protein (sHSP) domain profile.; ACD_sHsps_p23-like	0.000332968
Soltu.DM.03G030860	1.34645	DnaJ_C; DnaJ C terminal domain; DnaJ domain signature; dnaj_3; Nt-dnaJ domain signature.; consensus disorder prediction; DnaJ domain; dnaJ domain profile.; Urease metallochaperone UreE; Chaperone J-domain; DnaJ; DnaJ central domain; DnaJ/Hsp40 cysteine-rich domain; HSP40/DnaJ peptide-binding domain; DnaJ_bact: chaperone protein DnaJ; Zinc finger CR-type profile.; DnaJ_zf; Chaperone protein DnaJ […	9.72385e-06
Soltu.DM.03G027180	1.34506	HPP family	0.000818074
Soltu.DM.01G050390	1.34282	consensus disorder prediction; Ribosome-binding factor A [rbfA].; rbfA: ribosome-binding factor A; Ribosome-binding factor A; Ribosome-binding factor A signature.; Ribosome-binding factor A, RbfA	7.37851e-05
Soltu.DM.12G025850	1.34121	Carbamoyl phosphate synthetase; Carbamoyl-phosphate synthase small chain [carA].; CPSaseIIsmall: carbamoyl-phosphate synthase, small subunit; CPSase_sm_chain_2; Carbamoyl-phosphate synthase small chain, CPSase domain; Glutamine amidotransferase type 1 domain profile.; Carbamoyl-phosphate synthase protein GATase domain signature; Carbamoyl phosphate synthetase, small subunit N-terminal domain; Ant…	0.000152334
Soltu.DM.09G026940	1.34111	consensus disorder prediction; Quinoprotein alcohol dehydrogenase-like	0.000178789
Soltu.DM.02G034230	1.34044	Ferritin-like; Ribonucleotide reductase, small chain; Ribonucleotide Reductase; RNRR2; Ribonucleotide reductase small subunit signature.	0.000863178
Soltu.DM.03G023950	1.34017	consensus disorder prediction	0.000262728
Soltu.DM.03G016450	1.33998	consensus disorder prediction; Domain of unknown function (DUF4378); DUF761-associated sequence motif	0.00450753
Soltu.DM.03G018110	1.3398	tatAE: twin arginine-targeting protein translocase, TatA/E family; consensus disorder prediction; mttA/Hcf106 family	6.01969e-06
Soltu.DM.04G032250	1.33972	consensus disorder prediction	0.0102944
Soltu.DM.03G017470	1.33937	XPG N-terminal domain; xpgineu; consensus disorder prediction; CSD; Xeroderma pigmentosum group G/yeast RAD superfamily signature; H3TH_XPG-like; XPG I-region; PIN domain-like; 5' to 3' exonuclease, C-terminal subdomain; xpgn3; PIN_GEN1; Chromo domain-like	0.000128843
Soltu.DM.04G036720	1.33914	consensus disorder prediction; Superfamilies 1 and 2 helicase ATP-binding type-1 domain profile.; Helicase conserved C-terminal domain; DEAD-box subfamily ATP-dependent helicases signature.; Superfamilies 1 and 2 helicase C-terminal domain profile.; ultradead3; Coil; P-loop containing nucleoside triphosphate hydrolases; DEAD/DEAH box helicase; DEADc_DDX27; helicmild6; DEAD-box RNA helicase Q moti…	0.00132866
Soltu.DM.02G010150	1.33724	Glycogen Phosphorylase B;; UDP-glycosyltransferases signature.; UDP-Glycosyltransferase/glycogen phosphorylase; UDP-glucoronosyl and UDP-glucosyl transferase; GT1_Gtf-like	0.000198147
Soltu.DM.08G030160	1.33672	consensus disorder prediction; Glutaredoxin; Thioredoxin-like; Glutaredoxin domain profile.; GRX_GRX_like	0.000471006
Soltu.DM.01G049670	1.33659	Pyridoxal-dependent decarboxylase, pyridoxal binding domain; Diaminopimelate decarboxylase [lysA].; Ornithine/diaminopimelate/arginine (ODA) decarboxylase family signature; PLPDE_III_DapDC; Lyase; Diaminopimelate decarboxylase signature; Orn/DAP/Arg decarboxylases family 2 pyridoxal-P attachment site.; Alanine racemase C-terminal domain-like; PLP-binding barrel; Alanine racemase; Pyridoxal-depend…	1.3942e-05
Soltu.DM.06G005120	1.33617	Plant heme peroxidase family profile.; ascorbate_peroxidase; Plant ascorbate peroxidase signature; Haem peroxidase superfamily signature; Peroxidase; Peroxidases proximal heme-ligand signature.; Heme-dependent peroxidases; consensus disorder prediction; Peroxidases active site signature.	1.22153e-05
Soltu.DM.12G030210	1.33614	Ribosomal protein L13 signature.; 50S ribosomal protein L13 [rplM].; rplM_bact: ribosomal protein uL13; Ribosomal_L13; Ribosomal protein L13	2.5877e-05
Soltu.DM.01G037940	1.33601	Pentatricopeptide (PPR) repeat profile.; PPR: pentatricopeptide repeat domain; PPR repeat; TPR-like; PPR repeat family	0.000392288
Soltu.DM.01G003120	1.33429	Thioredoxin domain profile.; PRX_Typ2cys; C-terminal domain of 1-Cys peroxiredoxin; AhpC/TSA family; Glutaredoxin; consensus disorder prediction; Thioredoxin-like	5.1498e-05
Soltu.DM.10G018270	1.33417	Serine/Threonine protein kinases active-site signature.; Protein kinase domain; Protein kinase domain profile.; Protein kinase-like (PK-like); serkin_6; Phosphorylase Kinase; domain 1; Transferase(Phosphotransferase) domain 1; STKc_CdkB_plant; Protein kinases ATP-binding region signature.	0.00157933
Soltu.DM.05G000370	1.33374	At5g01610-like; Protein of unknown function, DUF538	0.000677608
Soltu.DM.10G005410	1.33363	Zinc finger RING-type profile.; Zinc finger SIAH-type profile.; RING/U-box; Zinc/RING finger domain; Sina; TRAF domain-like; Seven in absentia protein family; RING-HC_SIAHs; consensus disorder prediction; Apoptosis	0.00151427
Soltu.DM.09G002590	1.33346	consensus disorder prediction; Coil	0.00138018
Soltu.DM.10G024220_10G024230	1.33227	NA	0.000218652
Soltu.DM.05G000800	1.33104	Argininosuccinate synthase signature 2.; Argininosuccinate synthase [argG].; argG: argininosuccinate synthase; Arginosuccinate synthase; Adenine nucleotide alpha hydrolases-like; HUPs; Argininosuccinate synthase signature 1.; Argininosuccinate synthetase; Argininosuccinate synthetase, C-terminal domain; Argininosuccinate_Synthase	2.52758e-05
Soltu.DM.01G040330	1.32961	Pentatricopeptide (PPR) repeat profile.; PPR repeat; Pentatricopeptide repeat domain; Coil; PPR: pentatricopeptide repeat domain; PPR repeat family; TPR-like	0.00110627
Soltu.DM.07G001310	1.32909	hd_13; HD domain; Hypothetical protein af1432; consensus disorder prediction; HD-domain/PDEase-like; HD domain profile.	2.02576e-05
Soltu.DM.10G001170	1.32907	Ribosomal protein S10p/S20e; Ribosomal protein S10 family signature; Ribosomal protein S10 signature.; rpsJ_bact: ribosomal protein uS10; 30S ribosomal protein S10 [rpsJ].; Ribosomal protein S10; Ribosomal_S10_2	0.000170314
Soltu.DM.03G033060	1.32899	Ran binding protein zinc finger-like; Zinc finger RanBP2 type profile.; Zinc finger RanBP2-type signature.; Znf265; consensus disorder prediction; zf_4; Zn-finger in Ran binding protein and others	0.000231221
Soltu.DM.04G038100	1.32858	Serine/Threonine protein kinases active-site signature.; serkin_6; Protein kinases ATP-binding region signature.; Protein kinase domain profile.; Protein kinase domain; Phosphorylase Kinase; domain 1; Transferase(Phosphotransferase) domain 1; Protein kinase-like (PK-like)	0.00321379
Soltu.DM.07G025890_07G025900	1.32854	NA	7.88877e-05
Soltu.DM.02G026590	1.32793	consensus disorder prediction; ClpP/crotonase; ATP-dependent Clp protease proteolytic subunit [clpP].; S14_ClpP_2; Clp protease; Endopeptidase Clp histidine active site.; Clp protease catalytic subunit P signature; Endopeptidase Clp serine active site.	3.28888e-06
Soltu.DM.02G010640	1.32718	consensus disorder prediction; Coil; Targeting protein for Xklp2 (TPX2) domain	0.00368954
Soltu.DM.11G000110	1.32689	consensus disorder prediction; SPOUT_Trm10-like; SAM-dependent methyltransferase TRM10-type domain profile.; tRNA (Guanine-1)-methyltransferase; Coil; tRNA_m1G_Mtase_euk	0.000211855
Soltu.DM.01G031440	1.32675	PREG; Cyclin-like; Cyclin	0.00192706
Soltu.DM.12G025750	1.32669	Ribosomal protein L11 methyltransferase (PrmA); AdoMet_MTases; SAM-dependent methyltransferase PRMT-type domain profile.; S-adenosyl-L-methionine-dependent methyltransferases; Vaccinia Virus protein VP39	0.000479571
Soltu.DM.02G017120	1.32643	Coil	7.60582e-05
Soltu.DM.04G035140	1.32609	NA	0.000103382
Soltu.DM.08G026180	1.32605	Clp repeat (R) domain profile.; Double Clp-N motif; Clp amino terminal domain, pathogenicity island component	2.09616e-05
Soltu.DM.06G025780	1.32598	HCP-like; Pentatricopeptide (PPR) repeat profile.; PPR repeat; Pentatricopeptide repeat domain; PPR: pentatricopeptide repeat domain; PPR repeat family; TPR-like	0.000735161
Soltu.DM.06G011840	1.32597	URO-D; Uroporphyrinogen decarboxylase signature 1.; Uroporphyrinogen decarboxylase [hemE].; UROD/MetE-like; Uroporphyrinogen decarboxylase signature 2.; consensus disorder prediction; Uroporphyrinogen decarboxylase (URO-D); hemE: uroporphyrinogen decarboxylase	5.73903e-05
Soltu.DM.05G006620	1.32552	Pentatricopeptide (PPR) repeat profile.; PPR repeat; PPR: pentatricopeptide repeat domain; DYW family of nucleic acid deaminases; PPR repeat family	0.000218994
Soltu.DM.01G045580	1.32306	Heat shock hsp70 proteins family signature 2.; Actin-like ATPase domain; prok_dnaK: chaperone protein DnaK; Heat shock hsp70 proteins family signature 3.; Actin; Chain A; Substrate Binding Domain Of DNAk; Chain A; 70kDa heat shock protein signature; consensus disorder prediction; Heat shock hsp70 proteins family signature 1.; Heat shock protein 70kD (HSP70), peptide-binding domain; Chaperone prot…	0.000613542
Soltu.DM.11G007930	1.32223	Rubisco accumulation factor 1 alpha helical domain; Rubisco Assembly chaperone C-terminal domain; Rubisco accumulation factor 1 helix turn helix domain; Coil	0.00738218
Soltu.DM.03G016010	1.32216	consensus disorder prediction; Nucleoplasmin-like core domain; FKBP-like; FKBP-type peptidyl-prolyl cis-trans isomerase domain profile.; Coil; FKBP-type peptidyl-prolyl cis-trans isomerase; Nucleoplasmin-like domain; FK506-bp_FPR3	0.00173579
Soltu.DM.06G019760	1.3218	Prokaryotic membrane lipoprotein lipid attachment site profile.; FAD/NAD(P)-binding domain; FAD-dependent pyridine nucleotide reductase signature; Pyridine nucleotide disulphide reductase class-II signature; Flavin-binding monooxygenase-like	0.0351136
Soltu.DM.01G024160	1.32117	Acid proteases; xylanase_inhibitor_I_like; Xylanase inhibitor C-terminal; Xylanase inhibitor N-terminal; Acid Proteases; Peptidase family A1 domain profile.	0.0454846
Soltu.DM.04G034750	1.32069	Ribosomal protein S9/S16; 30S ribosomal protein S9 [rpsI].; Ribosomal protein S9 signature.; Ribosomal protein S5 domain 2-like	0.000155184
Soltu.DM.12G026540	1.31856	RNI-like; NB-ARC domain; consensus disorder prediction; DnaJ/Hsp40 cysteine-rich domain; P-loop containing nucleoside triphosphate hydrolases; Disease resistance protein signature; RX-CC_like; Coil	0.000170726
Soltu.DM.12G001150	1.31852	Rhodanese/Cell cycle control phosphatase; Oxidized Rhodanese; Rhodanese domain profile.; Rhodanese-like domain; PpiC-type peptidyl-prolyl cis-trans isomerase family profile.; FKBP-like; PPIC-type PPIASE domain; rhod_4	0.000387444
Soltu.DM.06G014860	1.31724	Pentatricopeptide (PPR) repeat profile.; TPR-like; PPR repeat family; PPR repeat; PPR: pentatricopeptide repeat domain	0.000122944
Soltu.DM.10G004170	1.31684	consensus disorder prediction; Coil	0.00130318
Soltu.DM.11G006230	1.31627	consensus disorder prediction; rrm1_1; RNA-binding domain, RBD; RNA recognition motif. (a.k.a. RRM, RBD, or RNP domain); Eukaryotic RNA Recognition Motif (RRM) profile.	0.000268528
Soltu.DM.02G022100	1.31562	TIGR00365: monothiol glutaredoxin, Grx4 family; Glutaredoxin domain profile.; Thioredoxin-like; Glutaredoxin; GRX_PICOT_like	4.22358e-05
Soltu.DM.11G021230	1.31533	consensus disorder prediction; Nucleoplasmin-like domain	0.00225217
Soltu.DM.06G025150	1.31524	consensus disorder prediction	0.000791596
Soltu.DM.03G024740	1.3144	Radical SAM; tm_1862 like domain; hemN_rel: putative oxygen-independent coproporphyrinogen III oxidase; Radical SAM enzymes; MiaB; Radical_SAM; HemN-like, clustered with heat shock genes; Radical SAM superfamily	0.00160508
Soltu.DM.03G018780	1.31392	Pentatricopeptide (PPR) repeat profile.; PPR repeat; TPR-like; PPR: pentatricopeptide repeat domain; PPR repeat family	0.00672975
Soltu.DM.01G049990	1.3139	NA	0.0127029
Soltu.DM.09G023550	1.31366	consensus disorder prediction; HUPs; DNA photolyase; Cryptochrome/photolyase, N-terminal domain; Cryptochrome/photolyase FAD-binding domain; Photolyase/cryptochrome alpha/beta domain profile.	5.95222e-06
Soltu.DM.08G022210	1.3135	p23_NUDC_like; CS domain; CS domain profile.; HSP20-like chaperones; consensus disorder prediction; Shikimate kinase	0.000198301
Soltu.DM.02G034020	1.31302	mTERF; mt_12	5.31604e-05
Soltu.DM.01G002980	1.31187	C2A_MCTP_PRT_plant; C2 domain profile.; C2 domain (Calcium/lipid-binding domain, CaLB); Plant phosphoribosyltransferase C-terminal; C2D_MCTP_PRT_plant; C2_3c; consensus disorder prediction; C2 domain	0.00841694
Soltu.DM.10G028140	1.30962	Omp85 superfamily domain; membrane protein fhac; membrane protein fhac: a member of the omp85/tpsb transporter family ; POTRA domain profile.	1.03734e-05
Soltu.DM.02G029730	1.30922	Coil	2.52758e-05
Soltu.DM.02G014350	1.30886	Pentatricopeptide (PPR) repeat profile.; PPR repeat; PPR: pentatricopeptide repeat domain; PPR repeat family; DYW family of nucleic acid deaminases	0.00317405
Soltu.DM.10G027950	1.30829	Ankyrin repeat profile.; BTB/POZ domain; Ankyrin repeat region circular profile.; ANK_2a; POZ domain; Domain of unknown function (DUF3420); Ankyrin repeats (3 copies); consensus disorder prediction; Ankyrin repeat; Potassium Channel Kv1.1; Chain A; BTB_4; BTB_POZ_NPR_plant; BTB domain profile.	0.00276608
Soltu.DM.08G005830	1.30805	Eukaryotic protein of unknown function (DUF842)	0.00108688
Soltu.DM.09G006280	1.30752	Helicase conserved C-terminal domain; DEADc_DDX52; P-loop containing nucleoside triphosphate hydrolases; DEAD-box RNA helicase Q motif profile.; Coil; SF2_C_DEAD; Superfamilies 1 and 2 helicase ATP-binding type-1 domain profile.; Superfamilies 1 and 2 helicase C-terminal domain profile.; helicmild6; ultradead3; DEAD/DEAH box helicase	0.00120322
Soltu.DM.01G018760	1.30555	Ribosomal protein S6; Coil; 30S ribosomal protein S6 [rpsF].; S6: ribosomal protein bS6; bS6; consensus disorder prediction	0.000271722
Soltu.DM.06G016290	1.30553	TPP_PYR_POX_like; Thiamine pyrophosphate enzyme, C-terminal TPP binding domain; Thiamine pyrophosphate enzymes signature.; Thiamin diphosphate-binding fold (THDP-binding); acolac_lg: acetolactate synthase, large subunit, biosynthetic type; Thiamine pyrophosphate enzyme, N-terminal TPP binding domain; DHS-like NAD/FAD-binding domain; Thiamine pyrophosphate enzyme, central domain; TPP_AHAS	0.046001
Soltu.DM.05G003320	1.3051	Zinc finger C2H2 type domain profile.; consensus disorder prediction; beta-beta-alpha zinc fingers; Zinc finger C2H2 type domain signature.; Classic Zinc Finger	0.0362029
Soltu.DM.01G050620	1.30508	WD40; Trp-Asp (WD) repeats profile.; WD40 repeat-like; NLE (NUC135) domain; G protein beta WD-40 repeat signature; WD40_4; Ribosome biogenesis protein @gn(WDR12) [WDR12].; Trp-Asp (WD) repeats circular profile.; Trp-Asp (WD) repeats signature.; WD domain, G-beta repeat	0.00540267
Soltu.DM.01G035500	1.30504	Auxin responsive protein	0.0105283
Soltu.DM.02G021960	1.30456	consensus disorder prediction	0.00378224
Soltu.DM.08G022660	1.30413	consensus disorder prediction; rrm1_1; Eukaryotic RNA Recognition Motif (RRM) profile.; RNA-binding domain, RBD; RNA recognition motif. (a.k.a. RRM, RBD, or RNP domain)	2.46178e-06
Soltu.DM.02G031210_02G031220	1.3029	NA	0.000106185
Soltu.DM.09G024530	1.30275	Pentatricopeptide (PPR) repeat profile.; consensus disorder prediction; PPR: pentatricopeptide repeat domain; PPR repeat family; DYW family of nucleic acid deaminases; PPR repeat	0.000451347
Soltu.DM.09G002530	1.30251	Pentatricopeptide (PPR) repeat profile.; PPR repeat family; Pentatricopeptide repeat domain; HCP-like; PPR: pentatricopeptide repeat domain	0.00025094
Soltu.DM.12G016130_12G016140	1.30172	NA	6.31468e-05
Soltu.DM.05G005370	1.30124	GH32-like; consensus disorder prediction; Glycosyl hydrolase domain; family 43; Arabinanase/levansucrase/invertase; GH130	0.000851497
Soltu.DM.05G025420	1.30103	Serine/Threonine protein kinases active-site signature.; Protein kinases ATP-binding region signature.; Transferase(Phosphotransferase) domain 1; serkin_6; Protein tyrosine and serine/threonine kinase; Protein kinase domain profile.; Protein kinase-like (PK-like); Malectin-like domain; Phosphorylase Kinase; domain 1; STKc_IRAK	0.0214643
Soltu.DM.06G017340	1.30097	ascorbate_peroxidase; Plant ascorbate peroxidase signature; Peroxidase; Peroxidases proximal heme-ligand signature.; consensus disorder prediction; Plant heme peroxidase family profile.; Heme-dependent peroxidases; Haem peroxidase superfamily signature	1.25367e-05
Soltu.DM.11G002800	1.29998	UDP-glucoronosyl and UDP-glucosyl transferase; Glycogen Phosphorylase B;; UDP-Glycosyltransferase/glycogen phosphorylase; GT1_Gtf-like	0.0239041
Soltu.DM.04G014010	1.29939	Coil; consensus disorder prediction; Nucleoplasmin-like domain	0.00113547
Soltu.DM.12G010970	1.29796	consensus disorder prediction; Coil; CUE; CUE domain profile.; UBA-like; DNA helicase RuvA subunit; CUE domain	0.00190397
Soltu.DM.12G020980	1.29705	consensus disorder prediction; BolA-like protein; Fe-S metabolism associated domain; SufE/NifU; BolA-like	1.5938e-05
Soltu.DM.06G003610	1.29658	consensus disorder prediction; 3' exoribonuclease family, domain 1; Ribosomal protein S5 domain 2-like; Ribonuclease PH domain 2-like; 3' exoribonuclease family, domain 2; GHMP Kinase; RNase_PH_MTR3	0.0012476
Soltu.DM.01G034260	1.29642	Pentatricopeptide (PPR) repeat profile.; DYW family of nucleic acid deaminases; PPR repeat; PPR repeat family; PPR: pentatricopeptide repeat domain; TPR-like	0.00182909
Soltu.DM.03G034510	1.29516	Pentatricopeptide (PPR) repeat profile.; PPR repeat family; DYW family of nucleic acid deaminases; PPR: pentatricopeptide repeat domain; PPR repeat	0.00607493
Soltu.DM.03G021760	1.29488	consensus disorder prediction; SSXT protein (N-terminal region)	6.14576e-05
Soltu.DM.01G025750	1.29403	SANT; Homeodomain-like; Myb-like domain profile.; consensus disorder prediction; Coil	0.000275025
Soltu.DM.05G020750	1.29379	tktlase_bact: transketolase; Transketolase, C-terminal domain; Transketolase signature 1.; Thiamin diphosphate-binding fold (THDP-binding); Transketolase, pyrimidine binding domain; TK C-terminal domain-like; Transket_pyr_3; TPP_TK; Transketolase, thiamine diphosphate binding domain; PIN_LabA; consensus disorder prediction; TPP_PYR_DXS_TK_like; Transketolase signature 2.	6.69082e-06
Soltu.DM.02G019060	1.29341	Coil	0.0226524
Soltu.DM.04G028600	1.2932	mTERF; mt_12	0.000872203
Soltu.DM.08G004790	1.29276	Domain of unknown function (DUF4228)	0.0061537
Soltu.DM.02G025750	1.29269	Cytochrome P450; P450 superfamily signature; Coil; Cytochrome p450; E-class P450 group I signature	0.0269517
Soltu.DM.04G027960	1.29202	Coil	0.00208228
Soltu.DM.04G029710	1.29176	Trm112p-like; consensus disorder prediction; Trm112p-like protein	0.000173297
Soltu.DM.12G010310	1.29135	P-loop containing nucleoside triphosphate hydrolases; FtsH protease domain-like; AAA+ lid domain; Peptidase family M41; AAA; ATPase family associated with various cellular activities (AAA); AAA_5; Coil	1.33483e-05
Soltu.DM.06G018500	1.29083	consensus disorder prediction	0.000159189
Soltu.DM.03G022330	1.29064	Coil; consensus disorder prediction; Prokaryotic membrane lipoprotein lipid attachment site profile.	0.00859695
Soltu.DM.07G028480	1.28969	Coil; consensus disorder prediction	4.17327e-05
Soltu.DM.10G009060	1.28941	FKBP-type peptidyl-prolyl cis-trans isomerase domain profile.; FKBP-like; FKBP-type peptidyl-prolyl cis-trans isomerase	0.00020913
Soltu.DM.02G020150	1.2882	NA	0.00598004
Soltu.DM.06G030720	1.288	Glutathione synthetase ATP-binding domain-like; PreATP-grasp domain; CPSase_L_D3_2; Carbamoyl-phosphate synthase subdomain signature 2.; Carbamoyl-phosphate synthase subdomain signature 1.; Methylglyoxal synthase-like; Carbamoyl Phosphate Synthetase; Chain A; MGS-like domain profile.; MGS_2a; ATP-grasp fold profile.; Carbamoyl phosphate synthetase, large subunit connection domain; Carbamoyl-phosp…	3.12139e-05
Soltu.DM.01G035970	1.28662	Coil; consensus disorder prediction; Brix domain profile.; Brix domain; Brix_2	0.00168249
Soltu.DM.02G016510	1.28592	TPP_PDC_IPDC; TPP_PYR_PDC_IPDC_like; Thiamine pyrophosphate enzyme, C-terminal TPP binding domain; DHS-like NAD/FAD-binding domain; Pyruvt_ip_decrb; Thiamin diphosphate-binding fold (THDP-binding); consensus disorder prediction; Thiamine pyrophosphate enzyme, central domain; Thiamine pyrophosphate enzyme, N-terminal TPP binding domain	0.00380025
Soltu.DM.04G027960_04G027970	1.2854	NA	0.00178082
Soltu.DM.03G001920	1.28529	consensus disorder prediction	0.00184861
Soltu.DM.01G032520	1.28372	consensus disorder prediction	0.00330774
Soltu.DM.05G006310	1.28327	Whirly transcription factor; consensus disorder prediction; Transcriptional Coactivator Pc4; Chain A; ssDNA-binding transcriptional regulator domain	0.000358838
Soltu.DM.08G015650	1.28296	consensus disorder prediction; Tesmin/TSO1-like CXC domain, cysteine-rich domain; CXC_2; CRC domain profile.	0.000120489
Soltu.DM.09G025910	1.28238	Potato inhibitor I signature; CI-2 family of serine protease inhibitors; Potato inhibitor I family signature.; Trypsin Inhibitor V; Potato inhibitor I family	0.0143117
Soltu.DM.01G026880	1.28167	Coil; consensus disorder prediction; Protein RETICULATA-related	0.0170284
Soltu.DM.06G034750	1.28138	P-loop containing nucleoside triphosphate hydrolases; YlqF; GTPase_YlqF: ribosome biogenesis GTP-binding protein YlqF; GTP1/OBG GTP-binding protein family signature; 50S ribosome-binding GTPase; Ras_like_GTPase	1.3942e-05
Soltu.DM.02G030960	1.28125	WD domain, G-beta repeat; Ribosome biogenesis protein @gn(WDR12) [WDR12].; WD40; Trp-Asp (WD) repeats profile.; WD40 repeat-like; WD40_4; NLE (NUC135) domain; G protein beta WD-40 repeat signature; Trp-Asp (WD) repeats circular profile.; Trp-Asp (WD) repeats signature.	0.00292089
Soltu.DM.06G032380	1.2812	Methionine aminopeptidase-1 signature; consensus disorder prediction; crvDNA_42K: DNA-binding protein, 42 kDa; Creatinase/methionine aminopeptidase superfamily; PA2G4-like; Metallopeptidase family M24; Winged helix DNA-binding domain; Creatinase/aminopeptidase; winged helix"" repressor DNA binding domain	6.69481e-05
Soltu.DM.02G009970	1.28115	Eukaryotic mitochondrial porin signature.; Porin; Porin3_VDAC; Eukaryotic porin	9.47353e-05
Soltu.DM.05G001010	1.281	Cytochrome b5 family, heme-binding domain signature.; Cytochrome b5-like heme/steroid binding domain; Flavocytochrome B2; Cytochrome b5-like Heme/Steroid binding domain; Cyt_b5_2; Cytochrome B5 signature; Cytochrome b5 family, heme-binding domain profile.	0.000174346
Soltu.DM.05G000970	1.28095	Ribosome maturation factor RimP [rimP].	0.000179958
Soltu.DM.08G013250	1.28087	NAD(P)-binding Rossmann-fold domains; SQD1_like_SDR_e; NAD dependent epimerase/dehydratase family	1.85171e-05
Soltu.DM.07G028440	1.28038	Porphobilinogen deaminase, C-terminal domain; Porphobilinogen deaminase cofactor-binding site.; Periplasmic binding protein-like II; Porphobilinogen deaminase (hydroxymethylbilane synthase); PBP2_PBGD_1; PBGD; Porphobilinogen deaminase (hydroxymethylbilane synthase), C-terminal domain; Porphobilinogen deaminase [hemC].; hemC: hydroxymethylbilane synthase; Porphobilinogen deaminase signature; Porp…	0.000312418
Soltu.DM.06G019380	1.27881	ATP synthase B/B' CF(0); Coil; ATP synthase subunit b' [atpG].; Apolipoprotein; ATP synthase subunit b [atpF].; ATP-synt_Fo_b	0.000158101
Soltu.DM.09G024350	1.27849	Photosystem II lipoprotein Psb27 [psb27].; Photosystem II Pbs27	7.25768e-05
Soltu.DM.06G012180	1.27791	Manganese and iron superoxide dismutases signature.; MnSOD_FeSOD; Manganese superoxide dismutase signature; Iron/manganese superoxide dismutases, C-terminal domain; Iron/manganese superoxide dismutases, alpha-hairpin domain; Fe,Mn superoxide dismutase (SOD), C-terminal domain; Fe; Fe,Mn superoxide dismutase (SOD), N-terminal domain; consensus disorder prediction	0.0239349
Soltu.DM.06G019710	1.27761	Cyclin, C-terminal domain; CYCLIN; Cyclin-like; Coil; Cyclin_C_2; consensus disorder prediction; Cyclin_A_B_D_E; Cyclins signature.; Cyclin, N-terminal domain; cyclin_7	0.000706908
Soltu.DM.02G024560	1.27734	MiaB; tm_1862 like domain; Radical SAM superfamily; Radical_SAM; methylthiotransferase; (dimethylallyl)adenosine tRNA methylthiotransferase (MiaB-like); B12-binding domain containing; Radical SAM enzymes; CDK5RAP1; Methylthiotransferase N-terminal domain profile.; Methylthiotransferase radical SAM domain signature.; TRAM domain profile.; Uncharacterized protein family UPF0004; TIGR00089: radical …	2.91303e-05
Soltu.DM.12G004430	1.27711	PLP-dependent transferases; SHMT; Serine hydroxymethyltransferase pyridoxal-phosphate attachment site.; Serine hydroxymethyltransferase; Aspartate Aminotransferase; Serine hydroxymethyltransferase [glyA].	9.66733e-05
Soltu.DM.12G002080	1.27655	L18_bact: ribosomal protein uL18; Ribosomal L18 of archaea, bacteria, mitoch. and chloroplast; 50S ribosomal protein L18 [rplR].; Translational machinery components; Ribosomal_L18_L5e	0.000725111
Soltu.DM.12G010710	1.27655	Dihydroxy-acid and 6-phosphogluconate dehydratases signature 2.; LeuD/IlvD-like; consensus disorder prediction; IlvD/EDD N-terminal domain-like; ilvD: dihydroxy-acid dehydratase; Dehydratase family; Dihydroxy-acid and 6-phosphogluconate dehydratases signature 1.	6.9106e-05
Soltu.DM.10G003880_10G003890	1.27603	NA	0.00244222
Soltu.DM.01G008840	1.27513	PPR repeat family; PPR repeat; Pentatricopeptide (PPR) repeat profile.; PPR: pentatricopeptide repeat domain	0.00532962
Soltu.DM.07G021080	1.27412	DnaJ domain; 4Fe-4S single cluster domain of Ferredoxin I; 4Fe-4S ferredoxins; 4Fe-4S ferredoxin-type iron-sulfur binding domain profile.; DnaJ domain signature; dnaj_3; DnaJ; dnaJ domain profile.; Chaperone J-domain; consensus disorder prediction	0.0296173
Soltu.DM.04G028480	1.27406	consensus disorder prediction; DEP domain profile.; Glutaredoxin; Thioredoxin-like; Winged helix DNA-binding domain; Domain found in Dishevelled, Egl-10, and Pleckstrin (DEP); DEP; Protein of unknown function, DUF547; DEP_3; winged helix"" repressor DNA binding domain; Glutaredoxin domain profile.	0.000132647
Soltu.DM.08G005130	1.27342	Ubiquitin family; Ubiquitin domain signature.; Zn-binding ribosomal proteins; ubq_7; Ubiquitin-like; Ribosomal_L40e_3; Ubl_ubiquitin; Ribosomal L40e family; Ubiquitin signature; Ubiquitin domain profile.	0.000338758
Soltu.DM.04G025240	1.27339	Pentatricopeptide (PPR) repeat profile.; PPR: pentatricopeptide repeat domain; PPR repeat; PPR repeat family	0.00334437
Soltu.DM.08G018640	1.27325	NA	9.49036e-05
Soltu.DM.03G030100	1.27316	BchP-ChlP: geranylgeranyl reductase; FAD binding domain; FAD/NAD(P)-binding domain; GG-red-SF: geranylgeranyl reductase family; ChlP: geranylgeranyl reductase; Aromatic-ring hydroxylase (flavoprotein monooxygenase) signature	0.0254546
Soltu.DM.03G002560	1.27246	Pentatricopeptide (PPR) repeat profile.; PPR repeat; PPR: pentatricopeptide repeat domain; PPR repeat family	0.000202486
Soltu.DM.09G025560	1.27185	consensus disorder prediction; NOSIC_2; Helix hairpin bin; Coil; snoRNA binding domain, fibrillarin; Nop domain profile.; NOP5NT (NUC127) domain; Nop domain	0.00180637
Soltu.DM.01G029770	1.27155	Pentatricopeptide (PPR) repeat profile.; PPR: pentatricopeptide repeat domain; Pentatricopeptide repeat domain	0.0207837
Soltu.DM.09G027080	1.27148	NOG1 N-terminal helical domain; P-loop containing nucleoside triphosphate hydrolases; Ferrous iron transport protein B; GTP1/OBG GTP-binding protein family signature; NOG; Coil; Nucleolar GTP-binding protein 1 (NOG1)	2.21425e-05
Soltu.DM.10G024920	1.27131	ftsZ: cell division protein FtsZ; FtsZ family, C-terminal domain; Cell division protein FtsZ signature; consensus disorder prediction; Tubulin/FtsZ family, GTPase domain; Tubulin C-terminal domain-like; Tubulin nucleotide-binding domain-like; Tubulin_4; Cell division protein FtsZ [ftsZ].; Tubulin_C_4; FtsZ protein signature 2.; FtsZ_type1	4.31739e-05
Soltu.DM.10G020510	1.27111	Tim10/DDP family zinc finger; Tim10-like; Mitochondrial import inner membrane translocase subunit tim13 like domains	0.000147002
Soltu.DM.09G023310	1.27084	consensus disorder prediction; AIG1-type G domain profile.; Toc34_like; Coil; Translocase of chloroplast 159/132, membrane anchor domain; P-loop containing nucleoside triphosphate hydrolases; AIG1 family; 3a0901s04IAP86: chloroplast protein import component Toc86/159, G and M domains	0.000211855
Soltu.DM.07G027340	1.27065	lectin_legume_LecRK_Arcelin_ConA; Protein kinase domain; Protein kinase-like (PK-like); serkin_6; Legume lectins beta-chain signature.; Protein kinases ATP-binding region signature.; Protein kinase domain profile.; Transferase(Phosphotransferase) domain 1; STKc_IRAK; Phosphorylase Kinase; domain 1; Concanavalin A-like lectins/glucanases; Serine/Threonine protein kinases active-site signature.; Le…	0.00177441
Soltu.DM.02G016550	1.26988	50S ribosome-binding GTPase; era: GTP-binding protein Era; KH domain; Era; Prokaryotic type KH domain (KH-domain type II); small_GTP: small GTP-binding protein domain; GTPase Era [era].; Type-2 KH domain profile.; Era-type guanine nucleotide-binding (G) domain profile.; P-loop containing nucleoside triphosphate hydrolases	8.32999e-05
Soltu.DM.04G032730	1.26978	ARM repeat; Interferon-related protein conserved region; consensus disorder prediction; Interferon-related developmental regulator (IFRD)	0.000254699
Soltu.DM.09G028060	1.2696	TCP-1/cpn60 chaperonin family; 60 kDa chaperonin [groL].; GroEL apical domain-like; GroEL: chaperonin GroL; GroEL; 60kDa chaperonin signature; GROEL; GroEL equatorial domain-like; GroEL-intermediate domain like; Chaperonins cpn60 signature.	0.00149329
Soltu.DM.08G025310	1.26909	consensus disorder prediction; Plant protein of unknown function (DUF863)	0.00116741
Soltu.DM.11G005370	1.26852	consensus disorder prediction	0.0112914
Soltu.DM.12G001470	1.26803	GTP-binding elongation factor signature; eIF2_gamma_II; Translation proteins; Elongation factor Tu GTP binding domain; Initiation factor eIF2 gamma, C terminal; Translation factors; P-loop containing nucleoside triphosphate hydrolases; eIF2_gamma_III; eIF2_gamma; EF-Tu/eEF-1alpha/eIF2-gamma C-terminal domain; Elongation factor Tu domain 2; Translational (tr)-type guanine nucleotide-binding (G) do…	0.000378007
Soltu.DM.07G004210	1.26788	consensus disorder prediction; CCT motif; CCT domain profile.	0.00636226
Soltu.DM.11G021260	1.26729	consensus disorder prediction; Histone H3 K4-specific methyltransferase SET7/9 N-terminal domain; Coil; MORN repeat; morn	0.00011248
Soltu.DM.11G005070	1.26713	Ferritin_like; UCP012318; Protein of unknown function (DUF455); Ferritin-like	0.000247327
Soltu.DM.01G033180	1.26687	Bifunctional protein FolD [folD].; NAD(P)-binding Rossmann-fold domains; Leucine Dehydrogenase; Tetrahydrofolate dehydrogenase/cyclohydrolase signature 2.; Tetrahydrofolate dehydrogenase/cyclohydrolase family signature; Tetrahydrofolate dehydrogenase/cyclohydrolase, NAD(P)-binding domain; Aminoacid dehydrogenase-like, N-terminal domain; NAD_bind_m-THF_DH_Cyclohyd; Tetrahydrofolate dehydrogenase/c…	0.000125188
Soltu.DM.03G027280	1.26653	Ubiquitin specific protease (USP) domain profile.; Coil; consensus disorder prediction; Protein of unknown function (DUF629); Cysteine proteinases; Protein of unknown function (DUF627); Peptidase_C19; Ubiquitin carboxyl-terminal hydrolase	0.0027021
Soltu.DM.11G006390	1.26599	Heme A synthase [ctaA].; Cytochrome oxidase assembly protein	0.00443044
Soltu.DM.07G024330	1.26522	Cytochrome C oxidase copper chaperone (COX17); consensus disorder prediction; Coiled coil-helix-coiled coil-helix (CHCH) domain profile.; Cysteine alpha-hairpin motif; CytochromE C oxidase copper chaperone	0.0050351
Soltu.DM.10G023490	1.26516	RNA recognition motif. (a.k.a. RRM, RBD, or RNP domain); rrm1_1; Eukaryotic RNA Recognition Motif (RRM) profile.; RNA-binding domain, RBD	0.00137897
Soltu.DM.01G004620	1.26516	2Fe-2S iron-sulfur cluster binding domain; 2Fe-2S ferredoxin-type iron-sulfur binding domain profile.; fer2; Adrenodoxin family, iron-sulfur binding region signature.; 2Fe-2S ferredoxin-like; Adrenodoxin signature	0.000480782
Soltu.DM.07G024950	1.26484	Wound-induced protein	0.0382368
Soltu.DM.08G014840	1.26468	NA	0.000916183
Soltu.DM.04G030860	1.26376	NA	0.000347576
Soltu.DM.04G029630	1.26375	consensus disorder prediction; Nucleolar complex-associated protein; CBF/Mak21 family; Coil; Noc3; ARM repeat	0.00151427
Soltu.DM.01G001460	1.26358	Divergent PAP2 family; consensus disorder prediction; PAP2_like	0.000248104
Soltu.DM.04G030120	1.26348	14/03/2003; 14-3-3 protein; 14-3-3 proteins signature 2.; 14-3-3 protein zeta signature; 14-3-3 proteins signature 1.; 1433_4; Coil	2.52758e-05
Soltu.DM.02G018210	1.26343	consensus disorder prediction; Trp-Asp (WD) repeats profile.; Trp-Asp (WD) repeats circular profile.; Trp-Asp (WD) repeats signature.; Quinoprotein alcohol dehydrogenase-like; WD domain, G-beta repeat; G protein beta WD-40 repeat signature; WD40_4	0.00260803
Soltu.DM.04G005660	1.26301	PLP-dependent transferases; hemL: glutamate-1-semialdehyde-2,1-aminomutase; Glutamate-1-semialdehyde 2,1-aminomutase [hemL].; OAT_like; Aminotransferases class-III pyridoxal-phosphate attachment site.; Aspartate Aminotransferase; Aminotransferase class-III; consensus disorder prediction	2.52758e-05
Soltu.DM.04G022870	1.26246	Coil; consensus disorder prediction	0.000183466
Soltu.DM.08G024690	1.26179	Prokaryotic membrane lipoprotein lipid attachment site profile.; Mitochondrial-associated sphingomyelin phosphodiesterase	0.000128843
Soltu.DM.01G023770_01G023780	1.26039	NA	0.00112008
Soltu.DM.02G017740	1.26021	TPR-like; Pentatricopeptide (PPR) repeat profile.; tpr_5; PPR: pentatricopeptide repeat domain; PPR repeat; PPR repeat family; Coil	0.00011248
Soltu.DM.07G012320	1.25939	nit; Carbon-nitrogen hydrolase; Coil; Carbon-nitrogen hydrolase domain profile.	9.75162e-06
Soltu.DM.03G022830	1.25883	PPR repeat family; Pentatricopeptide (PPR) repeat profile.; PPR: pentatricopeptide repeat domain; PPR repeat	0.00350378
Soltu.DM.03G027380	1.2586	Enoyl-(Acyl carrier protein) reductase; Glucose/ribitol dehydrogenase family signature; NAD(P)-binding Rossmann-fold domains; This enzymatic domain is part of bacterial polyketide synthases and catalyses the first step in the reductive modification of the beta-carbonyl centres in the growing polyketide chain. It uses NADPH to reduce the keto group to a hydroxy group.; Short-chain dehydrogenase/re…	0.00439481
Soltu.DM.05G024100	1.25845	consensus disorder prediction; DEADc; U3-containing 90S pre-ribosomal complex subunit	0.00666612
Soltu.DM.04G008850	1.25785	WD domain, G-beta repeat; consensus disorder prediction; WD40_4; Trp-Asp (WD) repeats circular profile.; Trp-Asp (WD) repeats signature.; WD40 repeat-like; Trp-Asp (WD) repeats profile.; G protein beta WD-40 repeat signature	0.00341978
Soltu.DM.09G004490	1.25726	consensus disorder prediction; Coil; Myb/SANT-like DNA-binding domain	0.0072153
Soltu.DM.02G011870	1.25649	Cytochrome c; Cytochrome C oxidase, cbb3-type, subunit III; Cytochrome c family profile.	0.0011498
Soltu.DM.05G003080	1.25621	Pentatricopeptide (PPR) repeat profile.; TPR-like; PPR repeat family; PPR: pentatricopeptide repeat domain; PPR repeat	0.00283581
Soltu.DM.03G033430	1.25618	WD40 repeat-like; WD domain, G-beta repeat; Trp-Asp (WD) repeats profile.; Trp-Asp (WD) repeats signature.; G protein beta WD-40 repeat signature; WD40; Trp-Asp (WD) repeats circular profile.; WD40_4	0.000218994
Soltu.DM.06G022790	1.25549	Ribosomal L28e protein family	0.000227794
Soltu.DM.09G000670	1.2552	MFS_SLC17A9_like; MFS general substrate transporter; MFS general substrate transporter like domains; Major Facilitator Superfamily; Major facilitator superfamily (MFS) profile.	0.0256104
Soltu.DM.07G026620	1.25497	consensus disorder prediction; Head domain of nucleotide exchange factor GrpE; grpE protein signature.; Protein GrpE [grpE].; Coil; GrpE; Coiled-coil domain of nucleotide exchange factor GrpE; GrpE protein signature	0.000207759
Soltu.DM.09G021270	1.25468	Ypt/Rab-GAP domain of gyp1p; Rab-GTPase-TBC domain; consensus disorder prediction; TBC/rab GAP domain profile.; tbc_4; putative rabgap domain of human tbc1 domain family member 14 like domains	6.77049e-05
Soltu.DM.03G028760	1.25434	Pentatricopeptide (PPR) repeat profile.; PPR repeat; PPR: pentatricopeptide repeat domain; PPR repeat family	0.00219991
Soltu.DM.01G044290	1.25425	FabA-like domain; FabZ; fabZ: beta-hydroxyacyl-(acyl-carrier-protein) dehydratase FabZ; 3-hydroxyacyl-[acyl-carrier-protein] dehydratase FabZ [fabZ].; Hotdog Thioesterase ; Thioesterase/thiol ester dehydrase-isomerase	0.000249825
Soltu.DM.10G024490	1.25315	consensus disorder prediction; Carbonic Anhydrase II; Carbonic anhydrase; Carb_anhydrase_2a; Eukaryotic-type carbonic anhydrase; Alpha-carbonic anhydrases profile.; Alpha-carbonic anhydrases signature.; alpha_CA_prokaryotic_like	0.00284852
Soltu.DM.04G007510	1.25162	consensus disorder prediction; Cytochrome oxidase complex assembly protein 1	1.3942e-05
Soltu.DM.07G019710	1.25155	Major pollen allergen Lol pI signature; Expansin, family-45 endoglucanase-like domain profile.; Expansin, Cellulose-binding-like domain profile.; Expansin/Lol pI family signature; dpbb_1; Barwin-like endoglucanases; Lytic transglycolase; Expansin C-terminal domain; PHL pollen allergen	0.029618
Soltu.DM.01G051100	1.25106	consensus disorder prediction; Primase zinc finger	0.00202765
Soltu.DM.10G001010	1.25104	Coil; ATPase domain of HSP90 chaperone/DNA topoisomerase II/histidine kinase; Histidine kinase-, DNA gyrase B-, and HSP90-like ATPase; Ribosomal protein S5 domain 2-like; HATPase_Hsp90-like; 90kDa heat shock protein signature; HSP90_HTPG; consensus disorder prediction; Hsp90 protein; HSP90 C-terminal domain; Chaperone protein HtpG [htpG].; Heat shock hsp90 proteins family signature.; HKATPase_4	0.00180517
Soltu.DM.03G020000	1.25067	Tim10/DDP family zinc finger; Tim10-like; Mitochondrial import inner membrane translocase subunit tim13 like domains	0.000598443
Soltu.DM.02G022090	1.25059	CTP synthase N-terminus; CTP synthase [pyrG].; CTPS_N; PyrG: CTP synthase; GATase1_CTP_Synthase; Class I glutamine amidotransferase-like; Glutamine amidotransferase type 1 domain profile.; P-loop containing nucleoside triphosphate hydrolases; Glutamine amidotransferase class-I	0.000250809
Soltu.DM.03G019500	1.25013	Ribosomal L29 protein; consensus disorder prediction; Ribosomal protein L29 (L29p); L29: ribosomal protein uL29; Ribosomal_L29_HIP; Coil; 50S ribosomal protein L29 [rpmC].	0.000530607
Soltu.DM.01G020380	1.24955	Pumilio RNA-binding repeat profile.; consensus disorder prediction; Pumilio homology domain (PUM-HD) profile.; CPL (NUC119) domain; pum_5; Pumilio-family RNA binding repeat; ARM repeat	0.00216365
Soltu.DM.07G010700	1.24722	Ribosomal protein L11 methyltransferase (PrmA); SAM-dependent methyltransferase PRMT-type domain profile.; AdoMet_MTases; S-adenosyl-L-methionine-dependent methyltransferases; Vaccinia Virus protein VP39	0.000373952
Soltu.DM.06G035110_06G035120	1.24721	NA	0.000651098
Soltu.DM.08G030290	1.2471	Tim10/DDP family zinc finger; Mitochondrial import inner membrane translocase subunit tim13 like domains; Tim10-like	0.000199186
Soltu.DM.03G030470	1.24698	consensus disorder prediction; Quinoprotein alcohol dehydrogenase-like; Dip2/Utp12 Family; Trp-Asp (WD) repeats profile.; WD40_4	0.004348
Soltu.DM.03G000300	1.24681	Core histone H2A/H2B/H3/H4; Histone-fold; h2a4; H2A; Histone H2A signature.; C-terminus of histone H2A; Histone; Histone H2A signature; consensus disorder prediction	0.000875757
Soltu.DM.05G020670	1.24642	Spindle and kinetochore-associated protein 1; Coil	0.000187544
Soltu.DM.10G003810	1.24634	consensus disorder prediction; Ferritin_like; Protein of unknown function (DUF455); Ferritin-like	0.00155805
Soltu.DM.02G002150	1.24588	PA domain; Subtilase family; Serine proteases, subtilase domain profile.; Peptidases_S8_3; Fibronectin type-III domain; Subtilisin serine protease family (S8) signature; Serine proteases, subtilase family, serine active site.; PA_subtilisin_like; Protease propeptides/inhibitors; Peptidase inhibitor I9; Subtilisin-like	0.0347636
Soltu.DM.06G019600	1.24584	Mitochondrial glycoprotein; Mitochondrial Matrix Protein Chain A; Mitochondrial glycoprotein MAM33-like	0.000281976
Soltu.DM.01G003930	1.2456	Ribosomal protein L19; consensus disorder prediction; Ribosomal protein L19 signature; Translation proteins SH3-like domain	0.000657386
Soltu.DM.10G003180	1.24559	PPR repeat family; Pentatricopeptide (PPR) repeat profile.; PPR: pentatricopeptide repeat domain	0.00366171
Soltu.DM.04G023560	1.244	RNA cytidine acetyltransferase [NAT10].; Possible tRNA binding domain; Domain of unknown function (DUF1726); consensus disorder prediction; Coil; GNAT acetyltransferase 2; Helicase	0.00219991
Soltu.DM.04G000300	1.24207	Translin; domain 1; Translin; Coil; Translin family; TRAX; Translin; domain 2	4.88292e-05
Soltu.DM.02G017760	1.24184	Pentatricopeptide (PPR) repeat profile.; PPR: pentatricopeptide repeat domain; Pentatricopeptide repeat domain; PPR repeat; TPR-like	0.00429991
Soltu.DM.10G029150	1.24124	PPM-type phosphatase domain signature.; consensus disorder prediction; Protein phosphatase 2C; PP2Cc; PP2C_4; Phosphatase 2c; Domain 1; PPM-type phosphatase domain profile.; PP2C-like	0.00248042
Soltu.DM.06G019960	1.2411	consensus disorder prediction; Pentatricopeptide (PPR) repeat profile.; PIN_PRORP-Zc3h12a-like; Protein-only RNase P; Pentacotripeptide-repeat region of PRORP	3.64403e-05
Soltu.DM.01G039810	1.24107	Single-strand binding protein family; Nucleic acid-binding proteins; Single-strand binding (SSB) domain profile.; SSB_OBF	0.000148479
Soltu.DM.07G004660	1.24079	10kDa chaperonin signature; Cpn10_2; cpn10; Chaperonin 10 Kd subunit; GroES-like; 10 Kd Chaperonin	0.000396387
Soltu.DM.01G032000	1.2405	Protein of unknown function (DUF1499)	7.90624e-05
Soltu.DM.02G030950	1.24034	consensus disorder prediction; RNA recognition motif. (a.k.a. RRM, RBD, or RNP domain); Eukaryotic RNA Recognition Motif (RRM) profile.; rrm1_1; RNA-binding domain, RBD; Eggshell protein signature	0.000115393
Soltu.DM.11G022880	1.23993	Protein kinase domain; Protein kinase-like (PK-like); Transferase(Phosphotransferase) domain 1; STKc_IRAK; Phosphorylase Kinase; domain 1; Serine/Threonine protein kinases active-site signature.; Protein kinase domain profile.; serkin_6; Protein kinases ATP-binding region signature.	0.000877635
Soltu.DM.12G001410	1.23968	non-SMC mitotic condensation complex subunit 1; ARM repeat; consensus disorder prediction; Coil	0.000282322
Soltu.DM.07G019840	1.23801	NA	0.00810672
Soltu.DM.09G030790	1.23748	Aldo/keto reductase family; NAD(P)-linked oxidoreductase; Coil; Aldo_ket_red	0.000155184
Soltu.DM.10G007830	1.23723	WD domain, G-beta repeat; Trp-Asp (WD) repeats circular profile.; Trp-Asp (WD) repeats profile.; Dip2/Utp12 Family; consensus disorder prediction; G protein beta WD-40 repeat signature; WD40; Trp-Asp (WD) repeats signature.; WD40_4; Nucleoporin domain; Coil; WD40 repeat-like	0.00254119
Soltu.DM.12G004240	1.23723	Ribosomal protein L13e; 50S ribosomal protein L13e [rpl13e].; Ribosomal protein L13e signature.	0.000582464
Soltu.DM.08G001380	1.2369	Leucine Rich repeat; Ribonuclease Inhibitor; F-box domain; RNI-like	0.00104922
Soltu.DM.05G004620	1.23538	Pentatricopeptide (PPR) repeat profile.; Pentatricopeptide repeat domain; PPR repeat; PPR: pentatricopeptide repeat domain; PPR repeat family	0.00201899
Soltu.DM.11G021720	1.23538	consensus disorder prediction; ABC transporters family signature.; ABC_MTABC3_MDL1_MDL2; ABC transporter transmembrane region; P-loop containing nucleoside triphosphate hydrolases; ATP-binding cassette, ABC transporter-type domain profile.; ABC transporter integral membrane type-1 fused domain profile.; AAA_5; ABC_6TM_Pgp_ABCB1_D2_like; ABC_6TM_Pgp_ABCB1_D1_like; ABC transporter	0.000250062
Soltu.DM.04G030310	1.23452	Coil; consensus disorder prediction	0.000215438
Soltu.DM.03G031470	1.23446	NA	0.00145055
Soltu.DM.12G001310	1.23301	Pentatricopeptide (PPR) repeat profile.; PPR: pentatricopeptide repeat domain; PPR repeat; PPR repeat family	0.0170222
Soltu.DM.09G023390	1.23279	consensus disorder prediction; Ribosome biogenesis protein Nop16	0.00202732
Soltu.DM.01G045340	1.2326	GATA_3; GATA-type zinc finger domain.; consensus disorder prediction; GATA zinc finger; tify_2; ZnF_GATA; tify domain; Tify domain profile.; Glucocorticoid receptor-like (DNA-binding domain); CCT domain profile.; CCT motif	0.00035848
Soltu.DM.05G022830	1.23249	Translation proteins; Ribosomal protein L35Ae; translation elongation factor selb	0.000579783
Soltu.DM.04G036150	1.23209	consensus disorder prediction; Coil	0.00147453
Soltu.DM.02G029930	1.23121	ctns; PQ loop repeat	0.0444209
Soltu.DM.07G019900	1.23095	consensus disorder prediction	0.00123968
Soltu.DM.03G010900	1.2309	P-loop containing nucleoside triphosphate hydrolases; BipA_TypA_C; EF-G C-terminal domain-like; EFG_C_a; BipA_TypA_II; Translation factors; Translation proteins; bipa protein; Elongation Factor G (Translational Gtpase); Elongation factor G C-terminus; BipA_III; Elongation factor Tu GTP binding domain; Elongation factor Tu domain 2	6.65132e-06
Soltu.DM.01G026740	1.23015	consensus disorder prediction; Protein of unknown function (DUF2462)	0.000222934
Soltu.DM.02G033290	1.22993	consensus disorder prediction; Trp-Asp (WD) repeats profile.; Trp-Asp (WD) repeats signature.; Coil; WD40 repeat-like; WD40_4; WD domain, G-beta repeat; G protein beta WD-40 repeat signature; Trp-Asp (WD) repeats circular profile.	0.00372693
Soltu.DM.09G027560	1.22965	Aspartyl/glutamyl-tRNA(Asn/Gln) amidotransferase subunit B [gatB].; GatB/YqeY motif; GatB/GatE catalytic domain; Glutamine synthetase/guanido kinase; GatB domain; gatb_yqey_2; gatB: aspartyl/glutamyl-tRNA(Asn/Gln) amidotransferase, B subunit; Glutamyl-tRNA(Gln) amidotransferase subunit B signature.	5.25885e-05
Soltu.DM.10G027650	1.22914	consensus disorder prediction; non-SMC mitotic condensation complex subunit 1, N-term; Coil; non-SMC mitotic condensation complex subunit 1; ARM repeat; Condensin_D2	0.00303348
Soltu.DM.01G040310	1.22895	NOSIC_2; consensus disorder prediction; Helix hairpin bin; Coil; NOP5NT (NUC127) domain; Nop domain profile.; Nop domain; snoRNA binding domain, fibrillarin	0.00162073
Soltu.DM.02G013190	1.22889	consensus disorder prediction; ultradead3; Superfamilies 1 and 2 helicase C-terminal domain profile.; P-loop containing nucleoside triphosphate hydrolases; DEADc_DDX56; Helicase conserved C-terminal domain; DEAD/DEAH box helicase; Superfamilies 1 and 2 helicase ATP-binding type-1 domain profile.; helicmild6; DEAD-box RNA helicase Q motif profile.; SF2_C_DEAD	0.0013858
Soltu.DM.07G028130	1.22886	TPR-like; Plant specific mitochondrial import receptor subunit TOM20	0.000643183
Soltu.DM.04G005950	1.22816	Mog1p/PsbP-like; Coil; PsbP	0.00148222
Soltu.DM.07G020980	1.22814	STKc_IRAK; Protein kinases ATP-binding region signature.; Protein tyrosine and serine/threonine kinase; Protein kinase-like (PK-like); Serine/Threonine protein kinases active-site signature.; Transferase(Phosphotransferase) domain 1; consensus disorder prediction; Phosphorylase Kinase; domain 1; Protein kinase domain profile.; serkin_6	0.00149393
Soltu.DM.03G003530	1.2281	consensus disorder prediction; F-box domain profile.	0.000150203
Soltu.DM.04G031480	1.22809	OPT oligopeptide transporter protein; OPT_sfam: oligopeptide transporter, OPT superfamily; ISP4_OPT: small oligopeptide transporter, OPT family	0.000355531
Soltu.DM.10G000340	1.22729	PPR repeat family; Pentatricopeptide (PPR) repeat profile.; Coil; PPR repeat; PPR: pentatricopeptide repeat domain; TPR-like	0.000407904
Soltu.DM.03G020320	1.22645	BolA-like protein; BolA-like	1.26362e-05
Soltu.DM.10G013040	1.22637	consensus disorder prediction; CHCH domain	0.000104833
Soltu.DM.03G018390	1.22635	MinD; CobQ/CobB/MinD/ParA nucleotide binding domain; minD_bact: septum site-determining protein MinD; P-loop containing nucleoside triphosphate hydrolases	4.79372e-05
Soltu.DM.12G004420	1.22632	consensus disorder prediction; Eukaryotic protein of unknown function (DUF1764)	0.00024467
Soltu.DM.02G007190	1.22553	NA	0.000699495
Soltu.DM.09G004270	1.22522	Enolase signature.; Enolase C-terminal domain-like; enolase; Enolase_C_3; Enolase N-terminal domain-like; Enolase superfamily; Enolase; eno: phosphopyruvate hydratase; Enolase_N_3; Enolase, N-terminal domain; Enolase, C-terminal TIM barrel domain; Enolase signature; Enolase [eno].	3.94783e-05
Soltu.DM.11G002810	1.22508	Glycogen Phosphorylase B;; GT1_Gtf-like; UDP-Glycosyltransferase/glycogen phosphorylase; UDP-glucoronosyl and UDP-glucosyl transferase	0.00828738
Soltu.DM.07G020190	1.22456	NA	0.000307207
Soltu.DM.11G003270	1.22404	MATE_eukaryotic; MatE; matE: MATE efflux family protein	0.0132687
Soltu.DM.01G034100	1.22347	Diacylglycerol kinase catalytic domain; NAD kinase/diacylglycerol kinase-like; dagk_c4a_7; DAG-kinase catalytic (DAGKc) domain profile.; TIGR00147: lipid kinase, YegS/Rv2252/BmrU family	6.01969e-06
Soltu.DM.08G001260	1.22308	consensus disorder prediction; Stabilizer of iron transporter SufD; SUF system FeS cluster assembly, SufBD; sufD: FeS assembly protein SufD	1.31032e-05
Soltu.DM.06G014420	1.22294	Eukaryotic protein of unknown function (DUF842)	0.00124142
Soltu.DM.07G011710	1.2227	CRM domain profile.; YhbY-like; CRS1 / YhbY (CRM) domain; CRS1_YhbY_2; consensus disorder prediction; Coil	1.35611e-05
Soltu.DM.02G008160	1.22237	PPR repeat; Pentatricopeptide (PPR) repeat profile.; PPR: pentatricopeptide repeat domain; PPR repeat family; TPR-like	0.00149585
Soltu.DM.04G010000	1.22139	FKBP-like; FKBP-type peptidyl-prolyl cis-trans isomerase; FKBP-type peptidyl-prolyl cis-trans isomerase domain profile.	0.00126928
Soltu.DM.09G013590	1.22103	WD domain, G-beta repeat; Trp-Asp (WD) repeats circular profile.; Trp-Asp (WD) repeats signature.; consensus disorder prediction; Trp-Asp (WD) repeats profile.; WD40 repeat-like; WD40_4	0.000166848
Soltu.DM.07G026200	1.22098	Coil; Domain of unknown function (DUF4217); Superfamilies 1 and 2 helicase ATP-binding type-1 domain profile.; P-loop containing nucleoside triphosphate hydrolases; consensus disorder prediction; Helicase conserved C-terminal domain; DEAD-box RNA helicase Q motif profile.; helicmild6; ultradead3; Superfamilies 1 and 2 helicase C-terminal domain profile.; DUF4217_3; DEADc_DDX10; DEAD-box subfamily…	0.0015868
Soltu.DM.07G023950	1.22021	exoiiiendus; ERI-1_3'hExo_like; Exonuclease; Ribonuclease H-like	9.72385e-06
Soltu.DM.02G021830	1.21988	consensus disorder prediction	0.000638127
Soltu.DM.12G026500	1.2197	Dehydrogenase E1 component; PDH_E1_alph_y: pyruvate dehydrogenase (acetyl-transferring) E1 component, alpha subunit; Thiamin diphosphate-binding fold (THDP-binding); Coil; TPP_E1_PDC_ADC_BCADC	4.36959e-05
Soltu.DM.01G002010	1.21865	Glucose/ribitol dehydrogenase family signature; NAD(P)-binding Rossmann-fold domains; ENR_SDR; Enoyl-(Acyl carrier protein) reductase	0.000278719
Soltu.DM.05G024450	1.2184	Ribosomal protein L6, N-terminal domain; KOW_RPL6; Ribosomal protein L6e; Translation proteins SH3-like domain	0.000206616
Soltu.DM.12G001230	1.21838	Reactive mitochondrial oxygen species modulator 1; Romo1_2	0.000536437
Soltu.DM.03G023360	1.21837	Pentatricopeptide (PPR) repeat profile.; consensus disorder prediction; PPR repeat	4.31739e-05
Soltu.DM.01G033600	1.21796	Pentatricopeptide (PPR) repeat profile.; PPR: pentatricopeptide repeat domain; TPR-like; PPR repeat family; PPR repeat	0.00416249
Soltu.DM.10G027170	1.21768	WD40 repeat-like; WD40_4; consensus disorder prediction; Coil; Trp-Asp (WD) repeats circular profile.; WD domain, G-beta repeat; Trp-Asp (WD) repeats profile.	0.00202679
Soltu.DM.12G005310	1.21761	Aspartate/ornithine carbamoyltransferase superfamily signature; Aspartate/ornithine carbamoyltransferase; Aspartate/ornithine carbamoyltransferase, Asp/Orn binding domain; orni_carb_tr: ornithine carbamoyltransferase; Ornithine carbamoyltransferase signature; Aspartate/ornithine carbamoyltransferase, carbamoyl-P binding domain; Ornithine carbamoyltransferase, catabolic [argI].	1.61912e-05
Soltu.DM.02G027160	1.21716	NifS; IscS: cysteine desulfurase IscS; Cysteine desulfurase IscS [iscS].; Aminotransferase class-V; Aspartate Aminotransferase; PLP-dependent transferases; Coil	6.40323e-06
Soltu.DM.03G022290	1.21673	Transcription factor Pcc1; Major birch pollen allergen Bet v 1	0.000624312
Soltu.DM.10G024640	1.21663	consensus disorder prediction; Ribosomal protein L24e signature.; Glucocorticoid receptor-like (DNA-binding domain); Ribosomal_L24e_L24; Ribosomal protein L24e; 4TRASH; Coil	0.000155612
Soltu.DM.05G007610	1.21635	RNI-like; Leucine Rich repeat; LRR_RI_2; Ribonuclease Inhibitor	0.000111575
Soltu.DM.08G026120	1.21627	S14_ClpP_2; ATP-dependent Clp protease proteolytic subunit [clpP].; Clp protease; Clp protease catalytic subunit P signature; ClpP/crotonase	3.69821e-05
Soltu.DM.05G000320	1.21601	WD40 repeat-like; Trp-Asp (WD) repeats profile.; Trp-Asp (WD) repeats signature.; Trp-Asp (WD) repeats circular profile.; WD domain, G-beta repeat; WD40_4	0.00110765
Soltu.DM.08G001000	1.21588	HABP4_PAI_RBP1_2; consensus disorder prediction; Stm1; Coil; Hyaluronan / mRNA binding family	0.000422455
Soltu.DM.08G023020	1.21582	PRTase-like; PRTases_typeI; Phosphoribosyl synthetase-associated domain; Pribosyltran_N_2; Phosphoribosyl pyrophosphate synthase signature.; ribP_PPkin: ribose-phosphate diphosphokinase; Putative ribose-phosphate pyrophosphokinase [prs].; consensus disorder prediction; N-terminal domain of ribose phosphate pyrophosphokinase	0.000122966
Soltu.DM.01G003080	1.21542	Class II aaRS ABD-related; Brix domain; Brix domain profile.; Brix_2; Coil	0.000566274
Soltu.DM.02G017710	1.2151	consensus disorder prediction; Coil; Apolipoprotein A-I	0.00627781
Soltu.DM.03G025810	1.21497	PPR repeat; Pentatricopeptide (PPR) repeat profile.; PPR: pentatricopeptide repeat domain	0.00111387
Soltu.DM.02G032350	1.2147	Paired amphipathic helix repeat; PAH domain profile.; PAH2 domain; consensus disorder prediction	0.0126201
Soltu.DM.06G014200	1.21426	consensus disorder prediction; A49-like RNA polymerase I associated factor	0.00118882
Soltu.DM.10G000600	1.21411	Glyceraldehyde-3-phosphate dehydrogenase signature; Glyceraldehyde 3-phosphate dehydrogenase, NAD binding domain; Glyceraldehyde-3-phosphate dehydrogenase-like, C-terminal domain; Glyceraldehyde 3-phosphate dehydrogenase active site.; Dihydrodipicolinate Reductase; domain 2; NAD(P)-binding Rossmann-fold domains; GAPDH-I: glyceraldehyde-3-phosphate dehydrogenase, type I; gp_dh_n_7; Glyceraldehyde …	1.33483e-05
Soltu.DM.11G010060	1.21385	TPR repeat profile.; TPR-like; TPR repeat region circular profile.; tpr_5; Tetratricopeptide repeat	5.02772e-05
Soltu.DM.06G013450	1.2136	Fatty acid hydroxylase superfamily	0.00329673
Soltu.DM.01G039400	1.2132	Clp protease; Clp protease catalytic subunit P signature; S14_ClpP_2; ClpP/crotonase	5.63805e-06
Soltu.DM.10G027270	1.21289	50S ribosome-binding GTPase; YlqF; P-loop containing nucleoside triphosphate hydrolases	0.00114654
Soltu.DM.10G001430	1.21285	Endoribonuclease L-PSP; YjgF-like; Uncharacterized protein family UPF0076 signature.; YjgF_YER057c_UK114_family; TIGR00004: reactive intermediate/imine deaminase	4.31739e-05
Soltu.DM.06G031930	1.21253	Mitochondrial 28S ribosomal protein S34; consensus disorder prediction	7.4744e-05
Soltu.DM.11G020750	1.21225	Protein of unknown function (DUF1635); consensus disorder prediction; Coil	0.00104784
Soltu.DM.06G027060	1.21198	Enoyl-(Acyl carrier protein) reductase; Short-chain dehydrogenases/reductases family signature.; Short-chain dehydrogenase/reductase (SDR) superfamily signature; BKR_SDR_c; Glucose/ribitol dehydrogenase family signature; NAD(P)-binding Rossmann-fold domains; This enzymatic domain is part of bacterial polyketide synthases and catalyses the first step in the reductive modification of the beta-carbo…	7.49837e-05
Soltu.DM.10G027140	1.2114	PPR: pentatricopeptide repeat domain; Pentatricopeptide (PPR) repeat profile.; PPR repeat; DYW family of nucleic acid deaminases	0.00202438
Soltu.DM.03G032490	1.21105	AdoMet_MTases; Magnesium protoporphyrin IX methyltransferase (EC 2.1.1.11) family profile.; BchM-ChlM: magnesium protoporphyrin O-methyltransferase; Magnesium-protoporphyrin IX methyltransferase C-terminus; S-adenosyl-L-methionine-dependent methyltransferases; Vaccinia Virus protein VP39	0.00168232
Soltu.DM.12G002170	1.21042	Endochitinase; chitinase_GH19; Chitinase class I; Lysozyme-like	0.00378005
Soltu.DM.04G037920	1.21014	consensus disorder prediction; Sugar transport proteins signature 1.; Sugar (and other) transporter; MFS general substrate transporter; MFS_GLUT_like; Sugar transporter signature; Sugar transport proteins signature 2.; MFS general substrate transporter like domains; Major facilitator superfamily (MFS) profile.	9.48401e-06
Soltu.DM.04G004700	1.20991	Ribosomal protein L1p/L10e family; Ribosomal_L1; Ribosomal protein L1	0.00556068
Soltu.DM.12G002630	1.20985	Serine hydroxymethyltransferase; Aspartate Aminotransferase; PLP-dependent transferases; Serine hydroxymethyltransferase [glyA].; Serine hydroxymethyltransferase pyridoxal-phosphate attachment site.; SHMT	0.0188884
Soltu.DM.08G020020	1.20977	Cytidine deaminase-like; aicarft_impchas; AICARFT/IMPCHase bienzyme; MGS-like domain; IMPCH; MGS_2a; MGS-like domain profile.; Methylglyoxal synthase-like; PurH; purH: phosphoribosylaminoimidazolecarboxamide formyltransferase/IMP cyclohydrolase; Bifunctional purine biosynthesis protein PurH [purH].	9.31872e-05
Soltu.DM.09G005390	1.20969	HMA; HMA, heavy metal-associated domain; Heavy-metal-associated domain profile.; consensus disorder prediction; Heavy-metal-associated domain	0.0479568
Soltu.DM.07G020890	1.20964	Coil; consensus disorder prediction; Myb/SANT-like DNA-binding domain	0.000369587
Soltu.DM.03G035140	1.20944	RNaseZ_ELAC1_ELAC2-C-term-like_MBL-fold; Metallo-hydrolase/oxidoreductase; Ribonuclease BN [rbn].; tRNase Z endonuclease; consensus disorder prediction	0.000392713
Soltu.DM.12G007410	1.20837	consensus disorder prediction; Superfamilies 1 and 2 helicase C-terminal domain profile.; DEAD/DEAH box helicase; DEADc; P-loop containing nucleoside triphosphate hydrolases; Superfamilies 1 and 2 helicase ATP-binding type-1 domain profile.; DEAD-box RNA helicase Q motif profile.; SF2_C_DEAD; helicmild6; ultradead3; Helicase conserved C-terminal domain	5.95379e-05
Soltu.DM.12G003520	1.20828	Coil; EF-hand; consensus disorder prediction; LETM1-like protein; Letm1 ribosome-binding (RBD) domain profile.; EF-hand calcium-binding domain profile.	0.00664528
Soltu.DM.04G021130	1.20824	consensus disorder prediction	0.00106548
Soltu.DM.12G028910_12G028920	1.20803	NA	0.000103217
Soltu.DM.09G018120	1.20786	consensus disorder prediction; GTP1/OBG GTP-binding protein family signature; Circularly permuted (CP)-type guanine nucleotide-binding (G) domain profile.; GNL3L/Grn1 putative GTPase; P-loop containing nucleoside triphosphate hydrolases; Coil; 50S ribosome-binding GTPase; Nucleostemin_like	0.0017785
Soltu.DM.09G019220	1.20773	Coil	0.000127585
Soltu.DM.06G000670	1.20717	ttLC_FACS_AEE21_like; AMP-binding enzyme C-terminal domain; AMP-binding enzyme; Acetyl-CoA synthetase-like; Putative AMP-binding domain signature.	6.99369e-05
Soltu.DM.10G000880	1.2071	Uncharacterised protein family (UPF0172); MPN domain profile.; Cytidine Deaminase; MPN_UPF0172	0.00040689
Soltu.DM.02G003600	1.20676	Ribosomal protein L7/L12 dimerisation domain; ClpS-like; Ribosomal_L7_L12; 50S ribosomal protein L7/L12 [rplL].; Ribosomal protein L7/12, oligomerisation (N-terminal) domain; L12: ribosomal protein bL12; Ribosomal protein L7/L12 C-terminal domain	0.000231554
Soltu.DM.07G016980	1.20605	Condensin complex subunit 2; consensus disorder prediction; Coil; Condensin_H	0.000181146
Soltu.DM.08G013050_08G013060	1.20601	NA	8.32999e-05
Soltu.DM.04G036580	1.20528	consensus disorder prediction; Coil	0.000338793
Soltu.DM.07G009430	1.20463	consensus disorder prediction	0.00162973
Soltu.DM.08G026280	1.20461	consensus disorder prediction; PLP-dependent transferases; Aminotransferase class I and II; Aspartate Aminotransferase; 1-aminocyclopropane-1-carboxylate synthase signature; Aminotransferases class-I pyridoxal-phosphate attachment site.; AAT_like	0.00133668
Soltu.DM.01G044750	1.2044	consensus disorder prediction; Sodium:sulfate symporter transmembrane region; dass: transporter, divalent anion:Na+ symporter (DASS) family	5.92809e-05
Soltu.DM.06G026440	1.20435	Glucocorticoid receptor-like (DNA-binding domain); LIM2_SF3; LIM1_SF3; LIM zinc-binding domain signature.; lim_4; LIM domain profile.; LIM domain; Cysteine Rich Protein	3.95387e-05
Soltu.DM.10G004490	1.20431	Pentatricopeptide (PPR) repeat profile.; PPR: pentatricopeptide repeat domain; PPR repeat family; Pentatricopeptide repeat domain; PPR repeat; TPR-like	0.0122058
Soltu.DM.11G012190	1.204	consensus disorder prediction; CBM; STI1 domain	2.58424e-05
Soltu.DM.01G017400	1.20368	NA	0.000660465
Soltu.DM.06G002010	1.20345	HCP-like; Pentatricopeptide (PPR) repeat profile.; PPR repeat family; PPR repeat; PPR: pentatricopeptide repeat domain	0.000221903
Soltu.DM.06G027930	1.20323	Tim10/DDP family zinc finger; Mitochondrial import inner membrane translocase subunit tim13 like domains; Tim10-like	0.000155184
Soltu.DM.01G036130	1.20271	consensus disorder prediction; WD domain, G-beta repeat; Trp-Asp (WD) repeats circular profile.; WD40 repeat-like; WD40_4; Trp-Asp (WD) repeats profile.; Trp-Asp (WD) repeats signature.	0.000402638
Soltu.DM.06G001970	1.20179	Zinc finger, C3HC4 type (RING finger); Zinc finger RING-type signature.; BRCT domain profile.; BRCT domain; Extended PHD (ePHD) domain profile.; RING/U-box; BRCT_Bard1_rpt2; BRCT_Bard1_rpt1; BRCT_7; PHD-like zinc-binding domain; Zinc finger RING-type profile.; Zinc/RING finger domain; BRCA1 C Terminus (BRCT) domain; ring_2; consensus disorder prediction	0.000971087
Soltu.DM.11G023130	1.20143	Coil; Anion-transporting ATPase; GET3_arsA_TRC40: transport-energizing ATPase, TRC40/GET3/ArsA family; P-loop containing nucleoside triphosphate hydrolases; ArsA	0.000155184
Soltu.DM.01G035590	1.20142	Flavoproteins; NADPH-dependent FMN reductase	0.00842641
Soltu.DM.02G024540	1.20124	Vaccinia Virus protein VP39; AdoMet_MTases; ksgA: ribosomal RNA small subunit methyltransferase A; rRNA adenine N(6)-methyltransferase family profile.; Ribosomal RNA adenine dimethylase; rADcneu6; S-adenosyl-L-methionine-dependent methyltransferases; Coil; Ribosomal RNA adenine dimethylases signature.	0.00264302
Soltu.DM.11G000590	1.20123	consensus disorder prediction	0.00123068
Soltu.DM.02G013830	1.20038	Beta-ketoacyl synthases active site.; Thiolase-like; Beta-ketoacyl synthase; fabF: beta-ketoacyl-acyl-carrier-protein synthase II; Beta-ketoacyl synthase, C-terminal domain; KAS_I_II; Beta-ketoacyl synthase, N-terminal domain	0.000225581
Soltu.DM.04G011450	1.20036	Coil; Spectrin repeat	0.00043798
Soltu.DM.09G025090	1.2001	Histone-fold; Histone; h2a4; H2A; C-terminus of histone H2A; Histone H2A signature.; consensus disorder prediction; Core histone H2A/H2B/H3/H4; Histone H2A signature	0.000443176
Soltu.DM.06G019580	1.19939	Endomembrane protein 70; Coil; MFS_PcaK_like	9.88294e-05
Soltu.DM.03G033920_03G033930	1.1988	NA	9.83414e-05
Soltu.DM.01G026910	1.19858	rplA_bact: ribosomal protein uL1; Ribosomal_L1; Ribosomal protein L1 signature.; Ribosomal protein L1p/L10e family; 50S ribosomal protein L1 [rplA].; Ribosomal protein L1	0.00139653
Soltu.DM.08G004110	1.19831	NA	0.000656831
Soltu.DM.09G019680	1.19806	Preprotein translocase SecY subunit domain; Preprotein translocase SecY subunit signature; Preprotein translocase SecY subunit; SecY translocase	0.000236737
Soltu.DM.02G009300	1.1978	RRM_HP0827_like; consensus disorder prediction; Eukaryotic RNA Recognition Motif (RRM) profile.; RNA-binding domain, RBD; rrm1_1; Eggshell protein signature; RNA recognition motif. (a.k.a. RRM, RBD, or RNP domain)	0.000116301
Soltu.DM.02G030510	1.19768	Ribosomal protein S4/S9 N-terminal domain; S4; s4_6; S4 RNA-binding domain profile.; Alpha-L RNA-binding motif; S4 domain; Ribosomal_S4_2	0.00210682
Soltu.DM.06G002450	1.19768	Porin; Porin3_Tom40; Eukaryotic porin	0.000160702
Soltu.DM.03G032390	1.19747	Rubredoxin-like; rubredoxin; consensus disorder prediction; Rubredoxin; Rubredoxin-like domain profile.	0.017401
Soltu.DM.06G024950	1.19669	Trp-Asp (WD) repeats profile.; WD40; WD domain, G-beta repeat; Trp-Asp (WD) repeats signature.; G protein beta WD-40 repeat signature; WD40 repeat-like; Trp-Asp (WD) repeats circular profile.; WD40_4	4.75601e-05
Soltu.DM.10G005010	1.19603	NA	0.000333722
Soltu.DM.02G017530_02G017540	1.1956	NA	0.000154778
Soltu.DM.04G030260	1.19544	Q_tRNA_tgt: tRNA-guanine transglycosylase; Queuine tRNA-ribosyltransferase; tgt_general: tRNA-guanine family transglycosylase; Queuine tRNA-ribosyltransferase [tgt].; tRNA-guanine transglycosylase	0.00457757
Soltu.DM.07G013410	1.19543	TOG_3; HEAT repeat associated with sister chromatid cohesion; HEAT repeat; consensus disorder prediction; ARM repeat	0.00237974
Soltu.DM.07G016400	1.19516	Coil; Eukaryotic RNA Recognition Motif (RRM) profile.; RNA-binding domain, RBD; rrm1_1; RNA recognition motif. (a.k.a. RRM, RBD, or RNP domain)	0.00210111
Soltu.DM.01G040100	1.19515	PPR: pentatricopeptide repeat domain; Pentatricopeptide (PPR) repeat profile.; PPR repeat family; PPR repeat	0.00692906
Soltu.DM.05G001110	1.19505	consensus disorder prediction; Coil; Nop14-like family	0.000631124
Soltu.DM.12G001050	1.19503	ARM repeat; consensus disorder prediction; SDA1; NUC130/3NT domain; Coil	0.00150174
Soltu.DM.01G023220	1.19465	consensus disorder prediction; Coil	0.000238113
Soltu.DM.04G029830	1.19439	Coil; Plant organelle RNA recognition domain	0.00689759
Soltu.DM.10G010900	1.19391	consensus disorder prediction; Protein of unknown function (DUF3531)	4.36048e-05
Soltu.DM.05G020170	1.19388	Ubiquitin domain profile.; CtkA; Ubiquitin family; Ubiquitin-like; Ubl_ZFAND4; Ubl_ubiquitin_like; Protein kinase-like (PK-like); ubq_7; Phosphatidylinositol 3- and 4-kinase	0.00542612
Soltu.DM.07G026510	1.19305	consensus disorder prediction; Coil; Carbohydrate-binding module 48 (Isoamylase N-terminal domain); Immunoglobulins; Glycosyl hydrolase domain; (Trans)glycosidases; GlgB; Glycosidases; aamy; Alpha amylase, catalytic domain; E set domains; Alpha amylase, C-terminal all-beta domain	8.316e-05
Soltu.DM.03G018150	1.19273	Phosphorylase Kinase; domain 1; AdoMet_MTases; Nop17p; Fibrillarin signature.; Fibrillarin signature; Fibrillarin-like rRNA/tRNA 2'-O-methyltransferase [flpA].; S-adenosyl-L-methionine-dependent methyltransferases; Fibrillarin_2; Vaccinia Virus protein VP39; Fibrillarin; consensus disorder prediction	0.00323062
Soltu.DM.08G004330	1.19129	consensus disorder prediction; S1 domain profile.; S1_6; Nucleic acid-binding proteins; S1 RNA binding domain	8.91522e-05
Soltu.DM.03G031810	1.19122	consensus disorder prediction	0.000265944
Soltu.DM.02G026930	1.19102	Bromodomain profile.; Coil; Bromodomain; bromo_6; consensus disorder prediction; Bromodomain signature; NET domain profile.; Histone Acetyltransferase; Chain A; Bromodomain extra-terminal - transcription regulation	0.000970591
Soltu.DM.08G015540	1.1907	SAM-dependent methyltransferase PRMT-type domain profile.; S-adenosyl-L-methionine-dependent methyltransferases; AdoMet_MTases; Ribosomal protein L11 methyltransferase (PrmA); Vaccinia Virus protein VP39	0.00202438
Soltu.DM.05G019630	1.19067	Ribosomal protein L11 methyltransferase (PrmA); S-adenosyl-L-methionine-dependent methyltransferases; AdoMet_MTases; consensus disorder prediction; Bicoid-interacting protein 3 (Bin3); Bin3-type S-adenosyl-L-methionine (SAM) domain profile.	0.00185485
Soltu.DM.05G001320	1.1886	NA	0.00273031
Soltu.DM.02G022970	1.18691	PPR: pentatricopeptide repeat domain; PPR repeat family; Pentatricopeptide (PPR) repeat profile.; PPR repeat; consensus disorder prediction	0.00143423
Soltu.DM.02G034180_02G034190	1.18633	NA	0.00427158
Soltu.DM.03G005440	1.18607	Eukaryotic porin; Porin3_VDAC; Porin	3.7108e-06
Soltu.DM.07G017860	1.186	EXPERA (EXPanded EBP superfamily); TMP_97; EXPERA domain profile.	0.000417725
Soltu.DM.11G004360	1.18504	Alpha-L RNA-binding motif; S4 domain; s4_6; S4 RNA-binding domain profile.; consensus disorder prediction; Rsu family of pseudouridine synthase signature.; RNA pseudouridylate synthase; Pseudouridine synthase; S4	2.68509e-05
Soltu.DM.07G000550	1.18502	Delta12-FADS-like; Fatty acid desaturase	9.31765e-05
Soltu.DM.02G027380	1.18402	Ribosomal proteins S24e, L23 and L15e; 50S ribosomal protein L23 [rplW].; Ribosomal protein L23	0.000357509
Soltu.DM.02G020400	1.18324	consensus disorder prediction; Myb-type HTH DNA-binding domain profile.; myb_SHAQKYF: myb-like DNA-binding domain, SHAQKYF class; Homeodomain-like	0.0306572
Soltu.DM.07G021980	1.18296	consensus disorder prediction; Mitochondrial PGP phosphatase; HAD-like; HAD-SF-IIIA: HAD hydrolase, family IIIA; YqeG_hyp_ppase: HAD phosphatase, family IIIA	4.36959e-05
Soltu.DM.01G038030	1.18287	trpA: tryptophan synthase, alpha subunit; Tryptophan synthase alpha chain; Ribulose-phoshate binding barrel; Tryptophan synthase alpha chain signature.; Aldolase class I; Tryptophan_synthase_alpha; Tryptophan synthase alpha chain [trpA].	2.61025e-05
Soltu.DM.06G026310	1.18275	consensus disorder prediction; Dynein light chain type 1; DLC; Protein Inhibitor Of Neuronal Nitric Oxide Synthase;; Dynein_light_2	0.002292
Soltu.DM.12G008430	1.18255	consensus disorder prediction; Domain of unknown function (DUF4598)	0.00120073
Soltu.DM.04G005960	1.1822	Sir2 family; Sirtuin catalytic domain profile.; SIR2/SIRT2 'Small Domain'; NAD-dependent protein deacetylase [cobB].; DHS-like NAD/FAD-binding domain; SIRT4	0.000496298
Soltu.DM.02G030240	1.18059	Pentatricopeptide (PPR) repeat profile.; PPR repeat; PPR: pentatricopeptide repeat domain	0.000188242
Soltu.DM.01G050680	1.18	Alkaline and neutral invertase; consensus disorder prediction; Six-hairpin glycosidases	0.00965203
Soltu.DM.03G037680	1.17974	Electron Transport; Protein of unknown function (DUF2470); FMN-binding split barrel	5.42465e-05
Soltu.DM.08G016820	1.17908	M14-like; consensus disorder prediction; Mog1p/PsbP-like; PsbP	0.000226578
Soltu.DM.05G022730	1.17847	Ribosomal protein S31e; ribo_THX: ribosomal small subunit protein bTHX; consensus disorder prediction	0.000760361
Soltu.DM.02G031560	1.17846	Pentatricopeptide (PPR) repeat profile.; PPR repeat family; PPR repeat; PPR: pentatricopeptide repeat domain	0.0039103
Soltu.DM.07G005540	1.17836	AmyAc_Glg_debranch; Glycosidases; E set domains; Glycosyl hydrolase domain; Carbohydrate-binding module 48 (Isoamylase N-terminal domain); Alpha amylase, catalytic domain; aamy; (Trans)glycosidases; E_set_GDE_Isoamylase_N; Immunoglobulins	6.59493e-06
Soltu.DM.07G025420	1.17834	consensus disorder prediction; kinesin_4; P-loop containing nucleoside triphosphate hydrolases; Coil; Kinesin motor domain; Kinesin motor domain signature.; Kinesin; KISc_C_terminal; Kinesin heavy chain signature; Kinesin motor domain profile.	0.000948854
Soltu.DM.07G010720	1.1772	consensus disorder prediction	0.00170217
Soltu.DM.08G013820_08G013840	1.17705	NA	0.000181146
Soltu.DM.10G020970	1.17575	FMN-linked oxidoreductases; Translin; Translin family; Translin; domain 2; NADH:flavin oxidoreductase / NADH oxidase family; Aldolase class I	0.00014822
Soltu.DM.07G020460	1.17567	NA	0.0239009
Soltu.DM.02G027790	1.17503	Potential Queuosine, Q, salvage protein family	0.00143617
Soltu.DM.11G019880	1.1749	Ribosomal_L11; Ribosomal L11/L12e N-terminal domain; 50S ribosomal protein L11 [rplK].; Ribosomal protein L11 signature.; rl11c; consensus disorder prediction; Ribosomal protein L11; Ribosomal protein L11, N-terminal domain; Ribosomal protein L11, RNA binding domain; Ribosomal protein L11, C-terminal domain	0.000154778
Soltu.DM.06G031670	1.1746	membrane protein fhac: a member of the omp85/tpsb transporter family ; consensus disorder prediction; membrane protein fhac; 3a0901s03IAP75: chloroplast envelope protein translocase, IAP75 family; Omp85 superfamily domain	1.46484e-05
Soltu.DM.05G008130	1.17438	Ribosomal protein S9 signature.; Ribosomal protein S9/S16; Ribosomal protein S5 domain 2-like	0.00223526
Soltu.DM.06G003200	1.1732	ADC synthase; Anthranilate synthase component I, N terminal region; Anthranilate synthase component I signature; trpE_most: anthranilate synthase component I; chorismate binding enzyme; Anthranilate synthase	0.000268528
Soltu.DM.11G015780	1.17319	ACT domain; Carbamate kinase-like; consensus disorder prediction; Glyceraldehyde-3-phosphate dehydrogenase-like, C-terminal domain; Homoserine dehydrogenase; Dihydrodipicolinate Reductase; domain 2; ACT_AKi-HSDH-ThrA_2; Aspartokinase signature.; NAD(P)-binding Rossmann-fold domains; asp_kinases: aspartate kinase; ACT-like; ACT_AKi-HSDH-ThrA-like_1; ACT domain profile.; AAK_AK-HSDH; Homoserine deh…	3.15479e-05
Soltu.DM.01G046990	1.17274	Protein of unknown function (DUF3611)	4.14712e-05
Soltu.DM.06G034550	1.172	STAS domain profile.; SpoIIaa-like; SLC26A transporters signature.; Sulfate permease family; STAS_SulP_like_sulfate_transporter; STAS domain; sulP: sulfate permease	0.000322705
Soltu.DM.11G010850	1.17181	Bira Bifunctional Protein; Domain 2; Class II aaRS and biotin synthetases; Biotinyl protein ligase (BPL) and lipoyl protein ligase (LPL) catalytic domain profile.; Biotin/lipoate A/B protein ligase family; BPL; birA_ligase: biotin--[acetyl-CoA-carboxylase] ligase; Biotin protein ligase C terminal domain	0.000940308
Soltu.DM.10G004530	1.17113	NA	0.000312418
Soltu.DM.03G029580	1.16951	consensus disorder prediction	4.17653e-05
Soltu.DM.04G030540	1.16941	Serine hydrolase (FSH1); alpha/beta-Hydrolases	0.00923976
Soltu.DM.04G029690	1.16902	Mitochondrial carrier; consensus disorder prediction; Mitochondrial carrier domain; Solute carrier (Solcar) repeat profile.; Mitochondrial carrier protein signature; Mitochondrial carrier protein	5.46966e-05
Soltu.DM.09G027290	1.1686	Ribosomal protein L14; Ribosomal_L14_2; 50S ribosomal protein L14 [rplN].; Ribosomal protein L14p/L23e; Ribosomal protein L14 signature.; Ribosomal Protein L14;	0.00169346
Soltu.DM.09G020430	1.16834	Methyltransferase domain; AdoMet_MTases; Vaccinia Virus protein VP39; MPBQ/MBSQ family SAM-binding methyltransferase profile.; S-adenosyl-L-methionine-dependent methyltransferases	4.17327e-05
Soltu.DM.03G003890	1.16823	HECT-like Ubiquitin-conjugating enzyme (E2)-binding	0.000340773
Soltu.DM.11G011320	1.16715	Ribosomal_L25_TL5_CTC; Ribosomal Protein L25; Chain P; Ribosomal protein TL5, C-terminal domain; Ribosomal L25p family; Ribosomal protein L25-like	0.000300092
Soltu.DM.05G023510	1.16705	60 kDa chaperonin [groL].; GroEL apical domain-like; 60kDa chaperonin signature; GroEL-intermediate domain like; GroEL; TCP-1/cpn60 chaperonin family; GroEL: chaperonin GroL; Chaperonins cpn60 signature.; GroEL equatorial domain-like; GROEL	0.000279152
Soltu.DM.09G007090	1.16696	consensus disorder prediction; Putative zinc- or iron-chelating domain	0.0015868
Soltu.DM.08G022450	1.1668	Glycogen Phosphorylase B;; GT20_TPS; HAD_TPP; UDP-Glycosyltransferase/glycogen phosphorylase; Trehalose-phosphatase; T6PP: trehalose-phosphatase; Glycosyltransferase family 20; HAD-SF-IIB: HAD hydrolase, family IIB; HAD-like	3.76235e-06
Soltu.DM.05G004770	1.16662	consensus disorder prediction; BING4CT (NUC141) domain; Trp-Asp (WD) repeats circular profile.; WD40 repeat-like; BING4CT_2; WD40_4; WD domain, G-beta repeat; Trp-Asp (WD) repeats profile.	0.00101089
Soltu.DM.11G016900	1.16652	Citrate transporter	4.67392e-05
Soltu.DM.07G003760	1.16625	consensus disorder prediction; LIS1 homology (LisH) motif profile.; SRP40, C-terminal domain	0.00124414
Soltu.DM.04G036330	1.16623	Glutaredoxin; Thioredoxin-like; 39S ribosomal protein L53/MRP-L53	0.000282076
Soltu.DM.11G017340	1.16602	SF2_C_DEAD; helicmild6; ultradead3; P-loop containing nucleoside triphosphate hydrolases; consensus disorder prediction; Superfamilies 1 and 2 helicase C-terminal domain profile.; DEAD-box RNA helicase Q motif profile.; Coil; DEADc; Helicase conserved C-terminal domain; Superfamilies 1 and 2 helicase ATP-binding type-1 domain profile.; DEAD/DEAH box helicase	1.48133e-05
Soltu.DM.02G015900	1.16578	GATase1_FGAR_AT; Glutamine amidotransferase type 1 domain profile.; FGAM synthase PurL, linker domain; PurL_repeat2; FGAM_synt: phosphoribosylformylglycinamidine synthase; PurM N-terminal domain-like; PurL_repeat1; Formylglycinamide ribonucleotide amidotransferase linker domain; PurS-like; Phosphoribosylformylglycinamidine synthase [purL].; PurM C-terminal domain-like; Class I glutamine amidotran…	7.96106e-05
Soltu.DM.02G006340	1.16554	Acid phosphatase/Vanadium-dependent haloperoxidase; PAP2 superfamily	0.00784131
Soltu.DM.06G013560	1.1655	Coil	0.042956
Soltu.DM.08G022240	1.16538	consensus disorder prediction; HIT/MYND zinc finger-like; Zinc finger MYND-type profile.; Zinc finger MYND-type signature.; MYND finger; Programmed cell death protein 2, C-terminal putative domain	0.00412942
Soltu.DM.12G023630	1.1649	Coil	0.00389259
Soltu.DM.04G024230	1.16475	consensus disorder prediction	2.46795e-05
Soltu.DM.03G017120	1.1647	LRR_sd22_2; Leucine-rich repeat profile.; Ribonuclease Inhibitor; L domain-like; serkin_6; STKc_IRAK; Leucine rich repeat; Protein kinase domain; LRR_typ_2; Serine/Threonine protein kinases active-site signature.; Transferase(Phosphotransferase) domain 1; Protein kinase domain profile.; Protein kinases ATP-binding region signature.; Leucine rich repeat N-terminal domain; Leucine Rich Repeat; Prot…	0.0479376
Soltu.DM.12G020150	1.16469	consensus disorder prediction	0.000661688
Soltu.DM.12G026210	1.16435	vWA-like; VWA_4; VWFA domain profile.; von Willebrand factor type A domain	0.032021
Soltu.DM.09G006580	1.16419	consensus disorder prediction; Coil; Ribosomal protein L4; 60S ribosomal protein L4 C-terminal domain; Ribosomal protein L1e signature.; Ribosomal protein L4/L1 family	0.000150351
Soltu.DM.11G022110	1.16394	Outer arm dynein light chain 1; consensus disorder prediction; Leucine-rich repeat profile.; Ribonuclease Inhibitor; LRR_sd22_2; L domain-like; LRR_typ_2	0.00378404
Soltu.DM.09G024780	1.16393	Pentatricopeptide (PPR) repeat profile.; PPR repeat family; PPR: pentatricopeptide repeat domain; Pentatricopeptide repeat domain; DYW family of nucleic acid deaminases; PPR repeat	0.00413828
Soltu.DM.02G032280	1.16313	Coil; consensus disorder prediction	0.000714761
Soltu.DM.01G026240	1.16292	Aromatic-ring hydroxylase (flavoprotein monooxygenase) signature; FAD binding domain; ChlP: geranylgeranyl reductase; GG-red-SF: geranylgeranyl reductase family; FAD/NAD(P)-binding domain; BchP-ChlP: geranylgeranyl reductase	0.000661688
Soltu.DM.08G014740	1.16246	Flavodoxin-like domain profile.; Radical_SAM; Radical SAM; Flavodoxin; Aldolase class I; Radical SAM enzymes; Radical SAM superfamily; tRNA wybutosine-synthesizing; Flavoproteins; Wyosine base formation; Flavodoxin signature; consensus disorder prediction	0.000682123
Soltu.DM.01G041630	1.16203	CDP-ME_synthetase; Spore Coat Polysaccharide Biosynthesis Protein SpsA; Chain A; 2-C-methyl-D-erythritol 4-phosphate cytidylyltransferase; Nucleotide-diphospho-sugar transferases; ispD: 2-C-methyl-D-erythritol 4-phosphate cytidylyltransferase; 2-C-methyl-D-erythritol 4-phosphate cytidylyltransferase [ispD].	6.40323e-06
Soltu.DM.05G025800	1.16178	Ribosomal S17; Ribosomal protein S17e signature.; Rps17e-like; 30S ribosomal protein S17e [rps17e].	0.000294378
Soltu.DM.06G029950	1.16057	Phosphoglycerate mutase-like; Phosphoglycerate mutase family phosphohistidine signature.; PGAM_5; HP_PGM_like; Histidine phosphatase superfamily (branch 1)	0.0054792
Soltu.DM.07G027330	1.16009	consensus disorder prediction; Coil; Inner centromere protein, ARK binding region	0.00394168
Soltu.DM.02G031330	1.15993	CM_pl-yst: chorismate mutase; Chorismate Mutase; Chorismate mutase II; Chorismate mutase domain profile.	0.0005516
Soltu.DM.12G025500	1.1597	PA domain; M28_PSMA_like; Coil; Peptidase family M28; Transferrin receptor-like dimerisation domain; Zn-dependent exopeptidases; Zn peptidases; PA_GCPII_like	1.33483e-05
Soltu.DM.01G007220	1.15944	Ycf1	0.00837167
Soltu.DM.09G002920	1.15843	DYW family of nucleic acid deaminases; Pentatricopeptide (PPR) repeat profile.; PPR repeat; TPR-like; PPR repeat family; PPR: pentatricopeptide repeat domain	0.00124294
Soltu.DM.02G023490	1.15833	consensus disorder prediction	0.000154778
Soltu.DM.06G005600	1.15719	consensus disorder prediction; EMSY N-terminal (ENT) domain profile.; Coil; ENT domain; ENT-like; ENT_2; Tudor/PWWP/MBT	0.00682663
Soltu.DM.08G021740	1.15628	Hypothetical protein YjiA, C-terminal domain; Coil; CobW_C_3; CobW/HypB/UreG, nucleotide-binding domain; Cobalamin synthesis protein cobW C-terminal domain; CobW-like; P-loop containing nucleoside triphosphate hydrolases; Myb-like DNA-binding domain; Hypothetical protein YjiA; MYB-CC type transfactor, LHEQLE motif; consensus disorder prediction; Homeodomain-like; myb_SHAQKYF: myb-like DNA-binding…	0.000413469
Soltu.DM.09G025760	1.15431	consensus disorder prediction; CRM domain profile.; YhbY-like; CRS1 / YhbY (CRM) domain; CRS1_YhbY_2; Coil	0.00011735
Soltu.DM.12G000950	1.15384	consensus disorder prediction	0.000338858
Soltu.DM.01G041240	1.15352	5' to 3' exonuclease, C-terminal subdomain; PIN domain-like; xpgineu; XPG N-terminal domain; 53exo3; XPG protein signature 1.; XPG I-region; Flap endonuclease 1 [fen].; xpgn3; Xeroderma pigmentosum group G/yeast RAD superfamily signature; H3TH_FEN1-Euk; HhH_4; PIN_FEN1; consensus disorder prediction	0.00152528
Soltu.DM.07G028160	1.15321	Leucine-rich repeat profile.; L domain-like; serkin_6; Leucine Rich Repeat; Serine/Threonine protein kinases active-site signature.; Transferase(Phosphotransferase) domain 1; RNI-like; Protein kinase domain; LRR_typ_2; Prokaryotic membrane lipoprotein lipid attachment site profile.; Protein kinase domain profile.; Leucine Rich repeat; Leucine rich repeat N-terminal domain; Phosphorylase Kinase; d…	0.0491413
Soltu.DM.09G001670	1.1527	consensus disorder prediction; Mitochondrial glycoprotein MAM33-like; Mitochondrial Matrix Protein Chain A; Mitochondrial glycoprotein	0.00393609
Soltu.DM.08G010440	1.15218	consensus disorder prediction; Kinesin; Coil; Kinesin heavy chain signature; Kinesin motor domain profile.; Kinesin motor domain; P-loop containing nucleoside triphosphate hydrolases; kinesin_4	5.31694e-05
Soltu.DM.06G034440	1.15208	AdoMet_MTases; Methyltransferase domain; Vaccinia Virus protein VP39; Coil; S-adenosyl-L-methionine-dependent methyltransferases	0.0242153
Soltu.DM.02G012430	1.15086	HAD-like; Coil; Putative phosphatase; domain 2	0.000147461
Soltu.DM.06G031970	1.15079	Proliferating cell nuclear antigen (cyclin) signature; Proliferating cell nuclear antigen, C-terminal domain; DNA clamp; pcna: proliferating cell nuclear antigen (pcna); Proliferating cell nuclear antigen signature 1.; Proliferating cell nuclear antigen, N-terminal domain; Proliferating cell nuclear antigen signature 2.; DNA Polymerase III; DNA polymerase sliding clamp [pcn].; PCNA	0.00147116
Soltu.DM.11G003460	1.15053	PHB_4; Band 7/SPFH domain; SPFH domain / Band 7 family; Prohibitin signature; SPFH_prohibitin	8.31949e-05
Soltu.DM.10G027090	1.15033	Pentatricopeptide (PPR) repeat profile.; purA: adenylosuccinate synthase; Pentatricopeptide repeat domain; PPR repeat; PPR repeat family; Adenylosuccinate synthetase active site.; Adenylosuccinate Synthetase; Adenylosuccinate synthetase; Adenylosuccinate synthetase GTP-binding site.; Adenylosuccinate synthetase [purA].; adenylsucc_synt; P-loop containing nucleoside triphosphate hydrolases; AdSS; …	2.48657e-05
Soltu.DM.10G027060	1.15007	consensus disorder prediction; RNA polymerase Rpb1, domain 4; RNA polymerase Rpb1, domain 3; rpolaneu7; Coil; RNAP_I_Rpa1_C; RNAP_I_RPA1_N; beta and beta-prime subunits of DNA dependent RNA-polymerase; RNA polymerase Rpb1, domain 5; RNA polymerase ii; RNA polymerase Rpb1, domain 1; RNA polymerase Rpb1, domain 2	0.000993226
Soltu.DM.09G003980	1.14988	consensus disorder prediction; Ankyrin repeat profile.; Ankyrin repeats (3 copies); Ankyrin repeat region circular profile.; Ankyrin repeat; Coil; ANK_2a	0.000118248
Soltu.DM.04G003240	1.14979	BCP1; p21-C-terminal region-binding protein	0.000430747
Soltu.DM.08G022860	1.14767	NA	0.0399381
Soltu.DM.12G005800	1.14712	consensus disorder prediction; 50S ribosomal protein L4 [rplD].; Ribosomal protein L4/L1 family; rplD_bact: 50S ribosomal protein uL4; Ribosomal protein L4	0.000585169
Soltu.DM.01G045740	1.14708	Inorganic Pyrophosphatase; Inorganic pyrophosphatase; Inorganic pyrophosphatase signature.; pyrophosphatase	6.37791e-05
Soltu.DM.01G046830	1.14685	consensus disorder prediction	0.000254375
Soltu.DM.12G026150	1.14665	winged helix"" repressor DNA binding domain; O-mtase; Winged helix DNA-binding domain; O-methyltransferase domain; SAM-dependent O-methyltransferase class II-type profile.; Dimerisation domain; AdoMet_MTases; S-adenosyl-L-methionine-dependent methyltransferases; Vaccinia Virus protein VP39	0.00577237
Soltu.DM.09G004260	1.14613	consensus disorder prediction; Zinc finger C2H2 type domain profile.; Zinc finger C2H2 type domain signature.; Nucleoplasmin-like domain	0.000279338
Soltu.DM.02G008080	1.14569	CBS_pair_plant_CBSX; cbs_1; CBS domain; CBS domain profile.; CBS-domain pair	0.000155184
Soltu.DM.02G004160	1.14552	U3 small nucleolar RNA-associated protein 6; TPR-like; hat_new_1	0.00173755
Soltu.DM.02G013590	1.14494	Protein of unknown function (DUF642); Galactose-binding domain-like	0.000948482
Soltu.DM.08G029340	1.14461	SGNH_plant_lipase_like; SGNH hydrolase; GDSL-like Lipase/Acylhydrolase	0.0123231
Soltu.DM.03G012220	1.14405	GT1_Gtf-like; Glycogen Phosphorylase B;; UDP-Glycosyltransferase/glycogen phosphorylase; UDP-glucoronosyl and UDP-glucosyl transferase	0.00648031
Soltu.DM.07G028370	1.144	WD domain, G-beta repeat; Trp-Asp (WD) repeats profile.; DPP6 N-terminal domain-like; WD40_4; Trp-Asp (WD) repeats circular profile.; WD40 repeat-like	0.00791186
Soltu.DM.11G022350	1.14387	Tim17/Tim22/Tim23/Pmp24 family; consensus disorder prediction	0.000194057
Soltu.DM.07G007490	1.14352	consensus disorder prediction; Coil; Nucleic acid-binding proteins; S1 RNA binding domain; Elongation factor Ts signature 2.; UBA_EF-Ts; Elongation factor Ts [tsf].; Elongation factor Ts (EF-Ts), dimerisation domain; S1_6; DNA helicase RuvA subunit; Elongation factor Ts signature 1.; S1 domain profile.; UBA-like; Elongation factor TS; tsf: translation elongation factor Ts; Elongation Factor Tu; C…	0.00252444
Soltu.DM.06G012510	1.14304	consensus disorder prediction; Plant organelle RNA recognition domain	0.00368593
Soltu.DM.10G010300	1.14233	PRTase-like; Pribosyltran_N_2; ribP_PPkin: ribose-phosphate diphosphokinase; Phosphoribosyl pyrophosphate synthase signature.; PRTases_typeI; Putative ribose-phosphate pyrophosphokinase [prs].; N-terminal domain of ribose phosphate pyrophosphokinase; Phosphoribosyl synthetase-associated domain	5.5553e-05
Soltu.DM.05G000180	1.14212	consensus disorder prediction; Ydr279p protein family (RNase H2 complex component) wHTH domain; RNase_H2-B; Ydr279p protein triple barrel domain; P-loop containing nucleoside triphosphate hydrolases; Sulfotransferase domain	0.000229233
Soltu.DM.02G018500	1.14079	consensus disorder prediction; Domain of unknown function (DUF4408); Cotton fibre expressed protein	0.00838475
Soltu.DM.06G021820	1.14066	Pyridoxamine 5'-phosphate oxidase; FMN-binding split barrel; Electron Transport	0.00013549
Soltu.DM.08G029950	1.13982	consensus disorder prediction	5.95484e-05
Soltu.DM.11G001970	1.13927	Alcohol dehydrogenase GroES-like domain; NAD(P)-binding Rossmann-fold domains; GroES-like	0.00503284
Soltu.DM.12G002710	1.13873	Phosphoribosyl-ATP pyrophosphohydrolase; Phosphoribosyl-AMP cyclohydrolase; histidine_hisI: phosphoribosyl-ATP diphosphatase; Histidine biosynthesis bifunctional protein HisIE [hisI].; all-alpha NTP pyrophosphatases; Coil; NTP-PPase_HisIE_like; HisI-like	4.92879e-06
Soltu.DM.02G027570	1.13866	Cytochrome p450; Cytochrome P450; P450 superfamily signature; Cytochrome P450 cysteine heme-iron ligand signature.; E-class P450 group I signature	0.025411
Soltu.DM.12G025980	1.13858	Trp-Asp (WD) repeats profile.; Anaphase-promoting complex subunit 4 WD40 domain; WD domain, G-beta repeat; WD40 repeat-like; WD40_4; WD40; Trp-Asp (WD) repeats signature.; Trp-Asp (WD) repeats circular profile.; G protein beta WD-40 repeat signature	0.00013807
Soltu.DM.05G026960	1.13818	Phosphoenolpyruvate/pyruvate domain; Phosphoenolpyruvate phosphomutase; ICL_PEPM	3.45092e-05
Soltu.DM.05G004380	1.13803	ORC4; ATPase family associated with various cellular activities (AAA); Origin recognition complex (ORC) subunit 4 C-terminus; P-loop containing nucleoside triphosphate hydrolases	0.00131306
Soltu.DM.02G017540	1.13745	consensus disorder prediction; Coil; Transl_init_eIF3d; Eukaryotic translation initiation factor 3 subunit D [EIF3D].; Eukaryotic translation initiation factor 3 subunit 7 (eIF-3)	0.00288059
Soltu.DM.10G024660	1.13683	Pyruvate kinase family signature; Pyruvate kinase, barrel domain; PK C-terminal domain-like; PK beta-barrel domain-like; Phosphoenolpyruvate/pyruvate domain; pyruv_kin: pyruvate kinase; Pyruvate kinase, alpha/beta domain	0.000179487
Soltu.DM.12G003700	1.13637	Ribosomal protein L6 signature 2.; RPL6p_RPL6a_RPL9e_RPL9o; Ribosomal protein L6	0.000100677
Soltu.DM.09G022180	1.13636	Tetratricopeptide repeat; TPR repeat region circular profile.; tpr_5; Coil; TPR-like	0.000181146
Soltu.DM.01G029050	1.13631	SAICAR_synt_Sc; SAICAR synthase-like; Phosphorylase Kinase; domain 1; SAICAR synthetase; Phosphoribosylaminoimidazole-succinocarboxamide synthase [purC].; SAICAR synthetase signature 2.; SAICAR synthetase signature 1.	2.13355e-05
Soltu.DM.07G005810_07G005820	1.13586	NA	0.000138552
Soltu.DM.09G016540	1.13579	consensus disorder prediction	0.000150116
Soltu.DM.08G002000	1.13559	FKBP-type peptidyl-prolyl cis-trans isomerase; FKBP-type peptidyl-prolyl cis-trans isomerase domain profile.; FKBP-like; Coil	0.00061694
Soltu.DM.12G028720	1.13537	Mitochondrial PGP phosphatase; HAD-like; HAD-SF-IIIA: HAD hydrolase, family IIIA; YqeG_hyp_ppase: HAD phosphatase, family IIIA	0.0227806
Soltu.DM.03G000760	1.13471	TOM9-2_plant; Mitochondrial import receptor subunit Tom22; consensus disorder prediction	0.0125748
Soltu.DM.05G023860	1.13424	consensus disorder prediction; Zinc finger UBP-type profile.; Ubiquitin carboxyl-terminal hydrolase; Zn-finger in ubiquitin-hydrolases and other protein; RING/U-box; Ubiquitin specific protease (USP) domain signature 2.; Cysteine proteinases; Ubiquitin specific protease (USP) domain signature 1.; Zf_UBP_1; Ubiquitin specific protease (USP) domain profile.; Zinc/RING finger domain	4.7632e-05
Soltu.DM.01G051850	1.13357	Pentatricopeptide (PPR) repeat profile.; PPR repeat family; PPR: pentatricopeptide repeat domain; PPR repeat	0.0148379
Soltu.DM.12G019950_12G019970_12G019990	1.13345	NA	0.000300807
Soltu.DM.05G017220_05G017230	1.1331	NA	0.000189066
Soltu.DM.11G019720	1.13277	2Fe-2S iron-sulfur cluster binding domain; fer2; 2Fe-2S ferredoxin-type iron-sulfur binding domain profile.; 2Fe-2S ferredoxin-like; Adrenodoxin signature; Adrenodoxin family, iron-sulfur binding region signature.	0.00150588
Soltu.DM.12G019820	1.13195	HCP-like; PPR repeat; Pentatricopeptide (PPR) repeat profile.; PPR repeat family; PPR: pentatricopeptide repeat domain; Pentacotripeptide-repeat region of PRORP	0.000618367
Soltu.DM.05G024180	1.13181	NA	0.0434441
Soltu.DM.02G010890	1.1318	Nuclear transport factor 2 (NTF2) domain; NTF2; NTF2-like; Nuclear transport factor 2 domain profile.	0.0003787
Soltu.DM.12G021120	1.13093	consensus disorder prediction; PIN domain of ribonuclease; NOB1 zinc finger-like; PIN_Nob1-like; Coil; Nin one binding (NOB1) Zn-ribbon like; Nob1	0.000424904
Soltu.DM.01G036850	1.13063	Coil; 40S ribosome biogenesis protein Tsr1 and BMS1 C-terminal; Bms1-type guanine nucleotide-binding (G) domain profile.; AARP2CN (NUC121) domain; consensus disorder prediction; BMS1; DUF663_2; aarp2cn2; P-loop containing nucleoside triphosphate hydrolases	0.00651631
Soltu.DM.01G028110	1.12901	HIT zinc finger; Zinc finger HIT-type profile.; HIT/MYND zinc finger-like	0.000940217
Soltu.DM.07G028590	1.12822	Phosphoglycerate kinase family signature; Phosphoglycerate kinase; Phosphoglycerate kinase signature.; Phosphoglycerate_kinase; Pgk; Phosphoglycerate kinase [pgk].; consensus disorder prediction	1.98581e-05
Soltu.DM.10G012510	1.12781	tRNA_Mtase_TRM11; N-6 Adenine-specific DNA methylases signature.; Vaccinia Virus protein VP39; tRNA methyltransferase 11 (TRM11) (EC 2.1.1.-) family profile.; S-adenosyl-L-methionine-dependent methyltransferases; Putative RNA methylase family UPF0020	0.000844923
Soltu.DM.09G023680	1.1269	consensus disorder prediction; Nucleoside Triphosphate Pyrophosphohydrolase	0.000110091
Soltu.DM.02G030990	1.12654	50S ribosomal protein L7/L12 [rplL].; Ribosomal protein L7/L12 C-terminal domain; Ribosomal_L7_L12; ClpS-like; L12: ribosomal protein bL12; Ribosomal protein L7/12, oligomerisation (N-terminal) domain; Ribosomal protein L7/L12 dimerisation domain	4.27084e-05
Soltu.DM.06G010120	1.12652	Coil; mad3_bub1_i; consensus disorder prediction; Mad3/BUB1 homology region 1; BUB1 N-terminal domain profile.	0.000378366
Soltu.DM.09G016550	1.1264	consensus disorder prediction	0.00131928
Soltu.DM.02G025480	1.12623	serkin_6; Protein kinase-like (PK-like); Protein kinase domain profile.; STKc_MAP3K-like; Tyrosine kinase catalytic domain signature; Transferase(Phosphotransferase) domain 1; Serine/Threonine protein kinases active-site signature.; Protein tyrosine and serine/threonine kinase	0.00749469
Soltu.DM.01G001340	1.12622	consensus disorder prediction; MAK16; Ribosomal L28e protein family; Mak16 protein C-terminal region; Coil	0.00162668
Soltu.DM.09G030030	1.12622	Coil; Tic22-like family	7.08201e-05
Soltu.DM.06G021200	1.12596	ACT domain profile.; Homoserine dehydrogenase signature.; Carbamate kinase-like; asp_kinases: aspartate kinase; Aspartokinase signature.; ACT_AKi-HSDH-ThrA-like_1; Homoserine dehydrogenase; NAD(P)-binding Rossmann-fold domains; ACT domain; ACT-like; AAK_AK-HSDH; Amino acid kinase family; Dihydrodipicolinate Reductase; domain 2; Glyceraldehyde-3-phosphate dehydrogenase-like, C-terminal domain; ACT…	0.00144253
Soltu.DM.11G026140	1.12595	RNAP_III_Rpc1_C; RNAP_III_RPC1_N; RNA polymerase Rpb1, domain 5; RNA polymerase ii; RNA polymerase Rpb1, domain 4; Coil; beta and beta-prime subunits of DNA dependent RNA-polymerase; RNA polymerase Rpb1, domain 2; rpolaneu7; RNA polymerase Rpb1, domain 3; RNA polymerase Rpb1, domain 1	0.000260338
Soltu.DM.01G034590	1.12589	3' exoribonuclease family, domain 2; 3' exoribonuclease family, domain 1; Ribonuclease PH domain 2-like; Ribosomal protein S5 domain 2-like; RNase_PH_RRP41; GHMP Kinase	0.000745898
Soltu.DM.03G035880	1.12547	PIN domain-like; PIN_Fcf1-like; Fcf1; PIN_9	0.00137383
Soltu.DM.03G033160	1.12532	Pentatricopeptide (PPR) repeat profile.; PPR repeat family; PPR: pentatricopeptide repeat domain; PPR repeat	0.000421518
Soltu.DM.07G016040	1.1251	Thymidylate kinase [tmk].; TMPK; P-loop containing nucleoside triphosphate hydrolases; Thymidylate kinase signature.; DTMP_kinase: dTMP kinase; Thymidylate kinase	0.00227327
Soltu.DM.07G006410	1.12503	Rad51 N-terminal domain-like; AAA_5; Rad51; RecA family profile 2.; P-loop containing nucleoside triphosphate hydrolases; consensus disorder prediction; RecA family profile 1.; Rad51_DMC1_radA; recomb_RAD51: DNA repair protein RAD51; Helix-hairpin-helix domain; 5' to 3' exonuclease	0.0022241
Soltu.DM.02G020520_02G020530	1.12483	NA	0.00196605
Soltu.DM.06G026590	1.12429	Nucleic acid-binding proteins; KH domain; Ribosomal L27 protein-like; Eukaryotic type KH-domain (KH-domain type I); S1_Rrp40	9.95126e-05
Soltu.DM.06G028660	1.12325	Ribosomal protein L6 signature 2.; Ribosomal protein L6; RPL6p_RPL6a_RPL9e_RPL9o	0.000127255
Soltu.DM.04G027940	1.12316	Nucleic acid-binding proteins; S1 RNA binding domain; S1 domain profile.; S1_6; consensus disorder prediction; S1_RPS1_repeat_ec2_hs2	0.000118866
Soltu.DM.02G018540	1.12255	WD40_4; consensus disorder prediction; WD40 repeat-like; Anaphase-promoting complex, cyclosome, subunit 4; Anaphase-promoting complex subunit 4 WD40 domain; Trp-Asp (WD) repeats circular profile.; Coil	0.00013549
Soltu.DM.02G010660	1.12251	consensus disorder prediction; ring_2; Zinc finger RING-type signature.; Zinc finger, C3HC4 type (RING finger); RING/U-box; Zinc finger RING-type profile.; Zinc/RING finger domain	0.0253047
Soltu.DM.01G031870	1.12204	Ribosomal_S13_N_2; Ribosomal_S15p_S13e; S15/NS1 RNA-binding domain; Ribosomal S13/S15 N-terminal domain; Ribosomal protein S15; Ribosomal_S15_2; Ribosomal protein S15 signature.; 30S ribosomal protein S15 [rpsO].	0.000358838
Soltu.DM.11G020910	1.1212	Cyclin-dependent kinase regulatory subunit; Cell cycle regulatory proteins; Cyclin-dependent kinase regulatory subunit signature; CKS_2; Cyclin-dependent kinases regulatory subunits signature 1.	0.000460979
Soltu.DM.04G032520	1.11943	NA	0.0489625
Soltu.DM.12G030060	1.11919	consensus disorder prediction	0.00556477
Soltu.DM.12G025670	1.11899	consensus disorder prediction; Ribosomal protein S30	0.000378967
Soltu.DM.10G021200	1.11897	consensus disorder prediction; Ribosomal protein L1e signature.; Ribosomal protein L4; Ribosomal protein L4/L1 family; 60S ribosomal protein L4 C-terminal domain; Coil	0.000247327
Soltu.DM.11G000860	1.1189	KOW_RPL6; Translation proteins SH3-like domain; Ribosomal protein L6e; consensus disorder prediction; Ribosomal protein L6, N-terminal domain	0.000221903
Soltu.DM.01G045550	1.11832	Hsp70 protein; Heat shock hsp70 proteins family signature 1.; Actin-like ATPase domain; 70kDa heat shock protein signature; Coil; HSPA9-like_NBD; Actin; Chain A; prok_dnaK: chaperone protein DnaK; Heat shock hsp70 proteins family signature 2.; Chaperone protein DnaK [dnaK].; Substrate Binding Domain Of DNAk; Chain A; Heat shock protein 70kD (HSP70), peptide-binding domain; consensus disorder pred…	0.00288059
Soltu.DM.01G025210	1.11822	Ribosomal Protein L14;; rplN_bact: ribosomal protein uL14; 50S ribosomal protein L14 [rplN].; Ribosomal_L14_2; Ribosomal protein L14p/L23e; Ribosomal protein L14; Ribosomal protein L14 signature.	8.06138e-05
Soltu.DM.08G024800	1.11746	NA	0.000914682
Soltu.DM.01G046180	1.11679	consensus disorder prediction	0.0110257
Soltu.DM.11G012430	1.11642	Uncharacterised protein family (UPF0160)	0.000150235
Soltu.DM.11G005220	1.11636	consensus disorder prediction; DEAD/DEAH box helicase; DEADc; P-loop containing nucleoside triphosphate hydrolases	0.000984699
Soltu.DM.07G001050	1.11599	DNA-directed RNA polymerase N-terminal; Bacteriophage-type RNA polymerase family active site signature 1.; Coil; DNA/RNA polymerases; Bacteriophage-type RNA polymerase family active site signature 2.; T7 RNA polymerase; RPOL_N_2; DNA-dependent RNA polymerase; 5' to 3' exonuclease	0.00057381
Soltu.DM.07G020260	1.11577	Leucine Rich Repeat; L domain-like; Ribonuclease Inhibitor; Protein kinase domain profile.; serkin_6; Protein kinase domain; Serine/Threonine protein kinases active-site signature.; Protein kinase-like (PK-like); Phosphorylase Kinase; domain 1; LRR_typ_2; Protein kinases ATP-binding region signature.; Transferase(Phosphotransferase) domain 1	0.00423528
Soltu.DM.03G035820	1.11549	Hexokinase family signature; NBD_sugar-kinase_HSP70_actin; Hexokinase domain signature.; Hexokinase; Actin-like ATPase domain; Coil; Hexokinase domain profile.	6.13269e-05
Soltu.DM.02G018750	1.1153	consensus disorder prediction	0.00176545
Soltu.DM.10G016240	1.11501	consensus disorder prediction; Leucine zipper domain; brlzneu; Basic-leucine zipper (bZIP) domain signature.; Basic-leucine zipper (bZIP) domain profile.; Coil; bZIP transcription factor; bZIP_plant_GBF1	0.0500828
Soltu.DM.09G022340	1.11478	Translational (tr)-type guanine nucleotide-binding (G) domain profile.; EF_Tu; Translational (tr)-type guanine nucleotide-binding (G) domain signature.; P-loop containing nucleoside triphosphate hydrolases; EFTU_III; GTP-binding elongation factor signature; EF-Tu/eEF-1alpha/eIF2-gamma C-terminal domain; Elongation factor Tu GTP binding domain; Translation factors; EF-Tu: translation elongation fa…	0.000177148
Soltu.DM.06G031950	1.11467	Coil; Tubulin-beta mRNA autoregulation signal.; Helix hairpin bin; Tubulin C-terminal domain-like; Tubulin subunits alpha, beta, and gamma signature.; consensus disorder prediction; Tubulin/FtsZ family, GTPase domain; Tubulin_4; beta_tubulin; Tubulin signature; Tubulin nucleotide-binding domain-like; Tubulin_C_4; Tubulin C-terminal domain; Beta-tubulin signature	0.00158466
Soltu.DM.06G000230	1.11417	Pentatricopeptide (PPR) repeat profile.; Pentatricopeptide repeat domain; PPR repeat family; consensus disorder prediction; PPR repeat; PPR: pentatricopeptide repeat domain; Pentacotripeptide-repeat region of PRORP; SMR domain-like; Smr domain profile.; SMR_2	1.35284e-05
Soltu.DM.07G025930	1.11411	consensus disorder prediction; Coil; KRI1-like family; KRI1-like family C-terminal	0.00704747
Soltu.DM.03G021410	1.11342	consensus disorder prediction; NAC_alpha; NAC_2; NAC domain; NAC A/B domain profile.; UBA_NACA_NACP1; DNA helicase RuvA subunit; HYPK UBA domain	0.000429206
Soltu.DM.04G024750	1.11279	Ribosomal protein S8 signature.; Ribosomal protein S8	0.000419635
Soltu.DM.05G005390	1.1125	ringv_2; Protein of unknown function (DUF3675); RING_CH-C4HC3_MARCH; RING/U-box; Coil; Zinc/RING finger domain; Zinc finger RING-CH-type profile.; RING-variant domain	7.68682e-05
Soltu.DM.03G036720	1.11238	Serine/threonine dehydratases pyridoxal-phosphate attachment site.; Pyridoxal-phosphate dependent enzyme; Tryptophan synthase beta subunit-like PLP-dependent enzymes; thrC: threonine synthase; Thr-synth_1	7.15931e-05
Soltu.DM.01G035870	1.11228	Protein tyrosine and serine/threonine kinase; Coil; Microtubule associated protein (MAP65/ASE1 family); Protein kinase domain profile.; consensus disorder prediction; Phosphorylase Kinase; domain 1; Transferase(Phosphotransferase) domain 1; Protein kinase-like (PK-like)	0.00141595
Soltu.DM.07G000630	1.11224	AGP_acyltrn: 1-acylglycerol-3-phosphate O-acyltransferases; LPLAT_AGPAT-like; Glycerol-3-phosphate (1)-acyltransferase; plsc_2; Acyltransferase	7.16706e-05
Soltu.DM.10G003770	1.11191	AdoMet_MTases; Vaccinia Virus protein VP39; consensus disorder prediction; Methyltransferase domain; S-adenosyl-L-methionine-dependent methyltransferases; Coil	0.00545752
Soltu.DM.12G012710	1.11179	Ribosomal protein L7Ae/L30e/S12e/Gadd45 family; High mobility group-like nuclear protein signature; Ribosomal protein L7A/RS6 family signature; L30e-like	0.000673031
Soltu.DM.04G024480	1.11139	NA	0.00245001
Soltu.DM.06G003050	1.11125	Methionine aminopeptidase-1 signature; Creatinase/methionine aminopeptidase superfamily; crvDNA_42K: DNA-binding protein, 42 kDa; Metallopeptidase family M24; Winged helix DNA-binding domain; Creatinase/aminopeptidase; PA2G4-like; consensus disorder prediction; winged helix"" repressor DNA binding domain	7.68682e-05
Soltu.DM.12G002790	1.11115	consensus disorder prediction; infA: translation initiation factor IF-1; S1 domain IF1 type profile.; Translation initiation factor IF-1 [infA].; S1_6; Translation initiation factor 1A / IF-1; Nucleic acid-binding proteins; S1_IF1; Coil	0.000259074
Soltu.DM.03G029180_03G029200	1.11096	NA	0.000381903
Soltu.DM.02G034680	1.11092	SNM1A-1C-like_MBL-fold; DNA repair metallo-beta-lactamase; Metallo-hydrolase/oxidoreductase	0.00158786
Soltu.DM.01G026970	1.11089	Trp-Asp (WD) repeats profile.; Trp-Asp (WD) repeats circular profile.; Anaphase-promoting complex subunit 4 WD40 domain; WD40 repeat-like; WD40_4; Utp21 specific WD40 associated putative domain; consensus disorder prediction; Trp-Asp (WD) repeats signature.; WD domain, G-beta repeat	0.0022389
Soltu.DM.08G027880	1.11087	Glutamine amidotransferase superfamily signature; Glutamine amidotransferase type 1 domain profile.; guaA_Cterm: GMP synthase (glutamine-hydrolyzing), C-terminal domain; Adenine nucleotide alpha hydrolases-like; GATase1_GMP_Synthase; GMP synthetase C-terminal dimerisation domain; guaA_Nterm: GMP synthase (glutamine-hydrolyzing), N-terminal domain; HUPs; GMP synthetase ATP pyrophosphatase (GMPS AT…	0.00222405
Soltu.DM.06G027470	1.11069	consensus disorder prediction; Vaccinia Virus protein VP39; S-adenosyl-L-methionine-dependent methyltransferases; Methyltransferase involved in Williams-Beuren syndrome; AdoMet_MTases; Methyltransferase domain	0.00726557
Soltu.DM.10G000410	1.11051	consensus disorder prediction; P21-Rho-binding domain; PBD_5; CRIB; CRIB domain profile.	0.0146789
Soltu.DM.04G021730	1.11036	consensus disorder prediction; Domain of unknown function (DUF966); UCP031043	0.00961725
Soltu.DM.07G003860	1.11013	Ribosomal_L7_archeal_euk; Ribosomal protein L30 signature.; Coil; Ribosomal protein L30p/L7e; Ribosomal L30 N-terminal domain; uL30_euk: 60S ribosomal protein uL30	0.000262728
Soltu.DM.01G003870	1.10991	Aldolase class I; Dihydroorotate dehydrogenase; pyrD_sub2: dihydroorotate dehydrogenase (fumarate); DHOD_2_like; consensus disorder prediction; Dihydroorotate dehydrogenase signature 1.; FMN-linked oxidoreductases; Dihydroorotate dehydrogenase (quinone) [pyrD].; Dihydroorotate dehydrogenase signature 2.	0.000361279
Soltu.DM.10G023500	1.10792	consensus disorder prediction; Coil	0.000143989
Soltu.DM.08G023830	1.10668	S14_ClpP_2; ClpP/crotonase; Clp protease; Clp protease catalytic subunit P signature; Coil	4.73179e-06
Soltu.DM.08G000200	1.10648	Subtilase family; PA_subtilisin_like; Serine proteases, subtilase family, aspartic acid active site.; Fibronectin type-III domain; Subtilisin serine protease family (S8) signature; Serine proteases, subtilase domain profile.; PA domain; Subtilisin-like; Peptidase inhibitor I9; Peptidases_S8_3	0.026291
Soltu.DM.01G010080	1.10631	consensus disorder prediction; Nucleic acid-binding proteins; Translation proteins SH3-like domain; S1_eIF5A; eIF_5a_2; Eukaryotic elongation factor 5A hypusine, DNA-binding OB fold; Eukaryotic initiation factor 5A hypusine signature.; Transl_init_eIF5A; eIF_5A: translation elongation factor IF5A	0.000276629
Soltu.DM.02G022590	1.10586	homeodomain; consensus disorder prediction; Homeodomain; Homeodomain-like; HOX_1; 'Homeobox' domain profile.	0.00105625
Soltu.DM.07G028620	1.10583	consensus disorder prediction; Protein kinase domain profile.; PB1_UP2; PB1 domain; Protein tyrosine and serine/threonine kinase; Phosphorylase Kinase; domain 1; Tyrosine kinase catalytic domain signature; STKc_MAP3K-like; serkin_6; Protein kinase-like (PK-like); PB1_new; Serine/Threonine protein kinases active-site signature.; Protein kinases ATP-binding region signature.; CAD & PB1 domains; Tra…	0.000142382
Soltu.DM.09G026930	1.10538	Coil; PAP_fibrillin	0.000453001
Soltu.DM.02G004240_02G004250_02G004280	1.10505	NA	0.000334702
Soltu.DM.02G013680	1.10505	Ribosomal_L18a; 50S ribosomal protein L18Ae [rpl18a].; RplX-like; Ribosomal proteins 50S-L18Ae/60S-L20/60S-L18A	0.000158101
Soltu.DM.10G018470	1.10482	Homodimerisation region of STAR domain protein; KH domain; consensus disorder prediction; SF1_like-KH; Eukaryotic type KH-domain (KH-domain type I); kh_6	0.000316304
Soltu.DM.02G020940	1.10472	consensus disorder prediction	0.00747366
Soltu.DM.10G014030	1.10442	PUA domain-like; EVE domain; ph1033 like domains	0.00284717
Soltu.DM.03G006520_03G006530	1.10431	NA	0.000287244
Soltu.DM.03G003420	1.10426	Sodium/hydrogen exchanger family	0.0436817
Soltu.DM.06G028550	1.10409	Coil; FAR1 DNA-binding domain	3.05399e-05
Soltu.DM.05G024940	1.10407	PriA/YqbF domain; GINS_PSF2; consensus disorder prediction; GINS complex protein; GINS_A_psf2; GINS helical bundle-like	0.00223588
Soltu.DM.08G006200	1.10388	MCP/YpsA-like; consensus disorder prediction	1.3942e-05
Soltu.DM.11G020830	1.10373	Copper/Zinc superoxide dismutase signature 1.; Cu-Zn-superoxide dismutase family signature; Cu,Zn superoxide dismutase-like; Copper/zinc superoxide dismutase (SODC); Cu-Zn_Superoxide_Dismutase; Copper/Zinc superoxide dismutase signature 2.	0.000561493
Soltu.DM.03G028540	1.10363	Enolase, C-terminal TIM barrel domain; enolase; Enolase superfamily; Enolase_N_3; Enolase signature.; Enolase signature; Enolase N-terminal domain-like; Enolase, N-terminal domain; Enolase_C_3; Enolase [eno].; eno: phosphopyruvate hydratase; Enolase C-terminal domain-like	5.19439e-05
Soltu.DM.11G012360	1.10342	AdoMet-dependent rRNA methyltransferase <gene_name> [SPB1].; Domain of unknown function (DUF3381); consensus disorder prediction; Vaccinia Virus protein VP39; Spb1 C-terminal domain; FtsJ-like methyltransferase; Ribosomal RNA large subunit methyltransferase E [rlmE].; S-adenosyl-L-methionine-dependent methyltransferases; Coil	0.00301925
Soltu.DM.01G025030	1.10337	Pentatricopeptide (PPR) repeat profile.; TPR-like; PPR repeat; PPR: pentatricopeptide repeat domain	0.004348
Soltu.DM.10G026190	1.10281	consensus disorder prediction; RRM_HP0827_like; RNA-binding domain, RBD; RNA recognition motif. (a.k.a. RRM, RBD, or RNP domain); rrm1_1; Eukaryotic RNA Recognition Motif (RRM) profile.; rrm2_1	9.00366e-05
Soltu.DM.07G022520	1.10105	Glutaredoxin; GST_C_Tau; Glutathione Transferase (cytosolic); GST_N_Tau; Glutathione S-transferase, C-terminal domain; Soluble glutathione S-transferase N-terminal domain profile.; Glutathione S-transferase, N-terminal domain; GST C-terminal domain-like; Thioredoxin-like; Soluble glutathione S-transferase C-terminal domain profile.; Main.3: Omega- and Tau-like	0.000407454
Soltu.DM.11G005040	1.10099	Coil; Ribosome recycling factor, RRF; Ribosome recycling factor; consensus disorder prediction	0.00124251
Soltu.DM.02G011500	1.10084	Pentatricopeptide (PPR) repeat profile.; PPR repeat family; PPR: pentatricopeptide repeat domain; PPR repeat	0.00343526
Soltu.DM.09G005300	1.10072	Pentatricopeptide (PPR) repeat profile.; PPR repeat family; PPR repeat; PPR: pentatricopeptide repeat domain	0.0334578
Soltu.DM.07G011110	1.0988	S-adenosyl-L-methionine-dependent methyltransferases; Vaccinia Virus protein VP39; AdoMet_MTases; Methyltransferase domain	0.0128529
Soltu.DM.03G015510	1.09871	Invertase/pectin methylesterase inhibitor family protein; Plant invertase/pectin methylesterase inhibitor; PMEI_2; PMEI-like_3; PME_inhib: pectinesterase inhibitor domain	0.0173147
Soltu.DM.02G010840	1.09831	DCD domain profile.; Development and cell death domain; dcd	0.00282353
Soltu.DM.05G012810	1.0981	consensus disorder prediction; Coil; Noc2p family	0.00150588
Soltu.DM.02G004090_02G004100	1.09807	NA	0.00770312
Soltu.DM.10G025770	1.09789	consensus disorder prediction; EEF1A lysine methyltransferase 1 [EEF1AKMT1].; Vaccinia Virus protein VP39; Probable N6-adenine methyltransferase; N-6 Adenine-specific DNA methylases signature.	0.000263073
Soltu.DM.02G034570	1.09787	consensus disorder prediction; Coil; Cgr1 family	0.00642225
Soltu.DM.08G017330	1.09778	50S ribosome-binding GTPase; Probable GTP-binding protein EngB [engB].; P-loop containing nucleoside triphosphate hydrolases; EngB-type guanine nucleotide-binding (G) domain profile.; YihA_EngB; GTPase_YsxC: ribosome biogenesis GTP-binding protein YsxC	3.17956e-05
Soltu.DM.07G025230	1.09772	Ribosomal protein L2 signature.; Ribosomal Proteins L2, C-terminal domain; Translation proteins SH3-like domain; Ribosomal_L2_2; Ribosomal_L2_C_2; consensus disorder prediction; Nucleic acid-binding proteins; Ribosomal protein L2; RPL2p_RPL2a_RPL8e_RPL2o; Ribosomal Proteins L2, RNA binding domain	0.000562382
Soltu.DM.02G014230	1.09747	Cold acclimation protein WCOR413	0.00121747
Soltu.DM.04G026840	1.09744	Snf7; Pentatricopeptide (PPR) repeat profile.; Coil; UDP-Glycosyltransferase/glycogen phosphorylase	0.00575759
Soltu.DM.09G009120	1.09739	dnaj_3; DnaJ domain signature; DnaJ; dnaJ domain profile.; DnaJ domain; Nt-dnaJ domain signature.; Chaperone J-domain; consensus disorder prediction; Coil	6.78341e-05
Soltu.DM.11G022100	1.09694	NA	0.000115284
Soltu.DM.12G011300	1.09682	Inositol polyphosphate kinase; SAICAR synthase-like	6.80269e-05
Soltu.DM.10G013240	1.09675	Inorganic pyrophosphatase; Inorganic pyrophosphatase signature.; Inorganic Pyrophosphatase; pyrophosphatase	1.42842e-05
Soltu.DM.06G003630	1.09621	Tim10-like; Mitochondrial import inner membrane translocase subunit tim13 like domains; Tim10/DDP family zinc finger	0.00218996
Soltu.DM.03G012990	1.09582	consensus disorder prediction	0.0094819
Soltu.DM.02G017620	1.09575	50S ribosomal protein L21 [rplU].; consensus disorder prediction; Ribosomal prokaryotic L21 protein; L21p-like; Ribosomal protein L21 signature.; L21: ribosomal protein bL21	0.000582464
Soltu.DM.01G042690	1.09567	Cysteine alpha-hairpin motif; Mature-T-Cell Proliferation I type; CytochromE C oxidase copper chaperone; Coiled coil-helix-coiled coil-helix (CHCH) domain profile.	0.000100688
Soltu.DM.01G034170	1.09542	consensus disorder prediction	0.000556997
Soltu.DM.04G000700	1.09505	consensus disorder prediction; Eukaryotic elongation factor 5A hypusine, DNA-binding OB fold; Translation proteins SH3-like domain; eIF_5a_2; S1_eIF5A; eIF_5A: translation elongation factor IF5A; Nucleic acid-binding proteins; Eukaryotic initiation factor 5A hypusine signature.; Transl_init_eIF5A	0.000125958
Soltu.DM.01G043730	1.09503	Coil; consensus disorder prediction; HEC/Ndc80p family	0.000168295
Soltu.DM.03G014890	1.09501	Coil; ABC_SMC2_euk; Smc hinge domain; RecF/RecN/SMC N terminal domain; SMC; SMC_hinge_2; P-loop containing nucleoside triphosphate hydrolases; SMC proteins Flexible Hinge Domain	0.0039488
Soltu.DM.08G001820	1.09492	Glutathione peroxidases signature 2.; GSH_Peroxidase; Glutaredoxin; Glutathione peroxidase; Glutathione peroxidases active site.; Thioredoxin-like; Glutathione peroxidase family signature; Glutathione peroxidase profile.	0.000147458
Soltu.DM.05G027180	1.09472	ABC transporter; ABC transporters family signature.; ATP-binding cassette, ABC transporter-type domain profile.; P-loop containing nucleoside triphosphate hydrolases; ABC-2 type transporter; AAA_5	0.00207884
Soltu.DM.03G020580	1.09464	Trp-Asp (WD) repeats profile.; Trp-Asp (WD) repeats circular profile.; consensus disorder prediction; WD domain, G-beta repeat; WD40_4; Trp-Asp (WD) repeats signature.; WD40; G protein beta WD-40 repeat signature; Quinoprotein alcohol dehydrogenase-like; WD40 repeat-like; Utp13 specific WD40 associated domain	0.00545049
Soltu.DM.11G024810	1.09394	FAD-dependent thiol oxidase; ERV/ALR sulfhydryl oxidase domain profile.; Erv1 / Alr family	0.000435319
Soltu.DM.01G021740	1.09376	Trp-Asp (WD) repeats signature.; Trp-Asp (WD) repeats circular profile.; Trp-Asp (WD) repeats profile.; WD domain, G-beta repeat; Coil; WD40 repeat-like; ARM repeat; WD40_4	0.000334831
Soltu.DM.04G010590	1.0929	consensus disorder prediction	0.0330026
Soltu.DM.08G028310	1.09256	MECDP_synthase; YgbB family; 2C-methyl-D-erythritol 2,4-cyclodiphosphate synthase signature.; IpsF-like; ispF: 2-C-methyl-D-erythritol 2,4-cyclodiphosphate synthase; 2-C-methyl-D-erythritol 2,4-cyclodiphosphate synthase [ispF].	5.07705e-05
Soltu.DM.03G013070	1.09158	NA	0.0148193
Soltu.DM.06G006120	1.09069	Metallo-dependent hydrolases; Glutamine synthetase, catalytic domain; Glutamine synthetase/guanido kinase; Glutamine synthetase; consensus disorder prediction; Amidohydrolase; Glutamine synthetase, N-terminal domain; Gln_synt_C_2	0.00223995
Soltu.DM.04G010890	1.09063	consensus disorder prediction; ARM repeat; Coil; NUC173 domain	0.00118964
Soltu.DM.10G022700	1.09037	Cis_IPPS; Putative undecaprenyl diphosphate synthase; Undecaprenyl diphosphate synthase; Ditrans,polycis-undecaprenyl-diphosphate synthase ((2E,6E)-farnesyl-diphosphate specific) [uppS].; Undecaprenyl pyrophosphate synthase family signature.; uppS: di-trans,poly-cis-decaprenylcistransferase	0.00460742
Soltu.DM.10G027010	1.08979	consensus disorder prediction	0.0101789
Soltu.DM.08G029460	1.08906	FtsH protease domain-like; P-loop containing nucleoside triphosphate hydrolases; Peptidase family M41; AAA_5; ATPase family associated with various cellular activities (AAA); AAA; AAA+ lid domain	6.84646e-05
Soltu.DM.01G003140	1.08841	consensus disorder prediction; E2F-DP heterodimerization region; E2F_DD; winged helix"" repressor DNA binding domain; E2F/DP family winged-helix DNA-binding domain; Coil; Winged helix DNA-binding domain; E2F transcription factor CC-MB domain; E2F_TDP_2	0.000279789
Soltu.DM.03G029610	1.08825	Complex 1 protein (LYR family)	0.0001426
Soltu.DM.01G043830	1.08805	Ran; rho_sub_3; small GTPase Ran family profile.; small_GTP: small GTP-binding protein domain; Ras family; GTP-binding nuclear protein Ran/Tc4 family signature; rab_sub_5; ras_sub_4; P-loop containing nucleoside triphosphate hydrolases; ran_sub_2	0.000251332
Soltu.DM.03G019320	1.08765	NA	0.000270299
Soltu.DM.05G015300	1.08757	consensus disorder prediction; RNA polymerase III RPC4	0.00140091
Soltu.DM.05G024490	1.08755	consensus disorder prediction; Coagulation Factor XIII; RHO protein GDP dissociation inhibitor signature; E set domains; RHO protein GDP dissociation inhibitor	0.00263719
Soltu.DM.04G033110	1.08707	Chloramphenicol Acetyltransferase; Transferase family	0.0129748
Soltu.DM.05G000770	1.0866	WD domain, G-beta repeat; Trp-Asp (WD) repeats profile.; Trp-Asp (WD) repeats circular profile.; Trp-Asp (WD) repeats signature.; WD40 repeat-like; WD40_4	0.00257439
Soltu.DM.07G019050	1.08547	Thylakoid formation protein; Coil; PS_II_psb29: photosystem II biogenesis protein Psp29; Protein Thf1 [thf1].	0.00234998
Soltu.DM.06G014960	1.08484	consensus disorder prediction	7.13658e-05
Soltu.DM.11G014800	1.08482	Zn-binding ribosomal proteins; Ribosomal protein L44e signature.; consensus disorder prediction; Ribosomal protein L44	0.000254901
Soltu.DM.05G025280	1.08409	Chloroplast import apparatus Tic20-like; 3a0901s05TIC20: chloroplast protein import component, Tic20 family	4.80579e-05
Soltu.DM.10G012140	1.08402	NA	0.0240078
Soltu.DM.12G021620	1.08361	ATP synthase gamma chain [atpG].; F1-ATPase_gamma; ATP synthase (F1-ATPase), gamma subunit; ATP synthase gamma subunit signature; ATPsyn_F1gamma: ATP synthase F1, gamma subunit; ATP synthase; ATP synthase gamma subunit signature.	0.000100923
Soltu.DM.03G037320	1.08314	consensus disorder prediction; CBF/Mak21 family; ARM repeat; Coil	0.00812373
Soltu.DM.11G006560	1.08273	Hr-like; Hemerythrin HHE cation binding domain; nmb1532 protein domain like	0.00476478
Soltu.DM.09G005740	1.08267	C2; C2 domain profile.; Synaptotagmin-like mitochondrial-lipid-binding domain; Synaptotagmin-like mitochondrial lipid-binding proteins (SMP) domain profile.; C2 domain; C2 domain (Calcium/lipid-binding domain, CaLB); C2_3c	0.00487811
Soltu.DM.05G026480	1.08234	recA bacterial DNA recombination protein; tigrfam_recA: protein RecA; RecA protein, C-terminal domain; RecA family profile 2.; RecA family profile 1.; P-loop containing nucleoside triphosphate hydrolases; AAA_5; Protein RecA [recA].; RecA protein signature; consensus disorder prediction; recA signature.	0.00446124
Soltu.DM.06G022620	1.08225	RNA-binding domain, RBD; RRM2_I_PABPs; consensus disorder prediction; Nucleosome assembly protein (NAP); RNA recognition motif. (a.k.a. RRM, RBD, or RNP domain); NAP-like; Eukaryotic RNA Recognition Motif (RRM) profile.; RRM1_I_PABPs; rrm1_1	0.0268068
Soltu.DM.03G012200	1.08209	Coil; consensus disorder prediction	0.0297149
Soltu.DM.04G028290	1.08187	consensus disorder prediction; Coil; VWFA domain profile.; vWA-like	0.000992925
Soltu.DM.01G037330	1.08157	consensus disorder prediction; Elongation factor 1 beta/beta'/delta chain signature 1.; eEF-1beta-like; EF1_GNE_2; EF-1 guanine nucleotide exchange domain; Coil; EF1B; GST C-terminal domain-like; Elongation factor 1 beta/beta'/delta chain signature 2.	0.000834573
Soltu.DM.11G022630	1.0811	AAA_5; ABC transporter; ATP-binding cassette, ABC transporter-type domain profile.; P-loop containing nucleoside triphosphate hydrolases; ABC_cobalt_CbiO_domain1	5.87927e-05
Soltu.DM.06G014830	1.08081	RPS19p_RPS19a_RPS15e_RPS19o; Ribosomal protein S19 family signature; Ribosomal protein S19 signature.; 30S ribosomal protein S19 [rpsS].; Ribosomal protein S19; uS19_arch: ribosomal protein uS19	0.000432018
Soltu.DM.02G023140	1.08073	consensus disorder prediction; Nucleic acid-binding proteins; Ribonuclease E/G family; RNaseEG: ribonuclease, Rne/Rng family	0.000558848
Soltu.DM.05G006510	1.07996	Adenosine/AMP deaminase; AMPD; Adenosine and AMP deaminase signature.; Metallo-dependent hydrolases; consensus disorder prediction; AMP_deaminase: AMP deaminase	0.000107746
Soltu.DM.03G015300	1.07992	Multicopper oxidase; Cupredoxins	0.000151842
Soltu.DM.11G026710	1.07925	consensus disorder prediction; Cupin; RecA family profile 1.; P-loop containing nucleoside triphosphate hydrolases; Cupin_1_3; Jelly Rolls; 11-S seed storage protein family signature; Rad51; RmlC-like cupins	0.0212093
Soltu.DM.12G029160	1.07924	Core histone H2A/H2B/H3/H4; Histone; Histone H2B signature.; Histone-fold; consensus disorder prediction; Histone H2B signature; h2b3	0.017879
Soltu.DM.01G042450	1.07893	Translation factors; Translation proteins; Ribosomal protein L3 signature.; Ribosomal protein L3; consensus disorder prediction	0.00409659
Soltu.DM.06G026120	1.07848	Coil	0.00111163
Soltu.DM.02G021490	1.07803	consensus disorder prediction; Coil; Noc2p family	0.00695082
Soltu.DM.04G011060	1.07791	FIST_C_2; FIST N domain; F-box domain; Coil; FIST C domain	0.000118866
Soltu.DM.05G003700	1.07775	Isocitrate/isopropylmalate dehydrogenase; Isopropylmalate Dehydrogenase; Iso_dh_2; Isocitrate and isopropylmalate dehydrogenases signature.; Isocitrate/Isopropylmalate dehydrogenase-like; leuB: 3-isopropylmalate dehydrogenase; 3-isopropylmalate dehydrogenase [leuB].	2.30094e-05
Soltu.DM.07G010500	1.07751	Ubiquitin Conjugating Enzyme; ubc_7; consensus disorder prediction; Ubiquitin-conjugating enzymes active site.; UBC-like; UBCc; Ubiquitin-conjugating enzyme; Ubiquitin-conjugating enzymes family profile.	0.000473385
Soltu.DM.09G019900	1.07626	consensus disorder prediction; Ribosomal proteins S24e, L23 and L15e; Ribosomal protein S24e signature.; 30S ribosomal protein S24e [rps24e].; Ribosomal protein S24e	0.000389
Soltu.DM.10G029250	1.07616	Enoyl-(Acyl carrier protein) reductase; Glucose/ribitol dehydrogenase family signature; NAD(P)-binding Rossmann-fold domains; ENR_SDR	0.000745898
Soltu.DM.09G020640	1.07575	consensus disorder prediction; Pyridine nucleotide disulphide reductase class-I signature; FAD/NAD-linked reductases, dimerisation (C-terminal) domain; gluta_reduc_2: glutathione-disulfide reductase; Pyridine nucleotide-disulphide oxidoreductases class-I active site.; Pyridine nucleotide-disulphide oxidoreductase; FAD/NAD(P)-binding domain; Pyridine nucleotide-disulphide oxidoreductase, dimerisat…	3.73382e-05
Soltu.DM.04G029010	1.07574	Phosphoglycerate mutase family phosphohistidine signature.; Phosphoglycerate mutase-like; PGAM_5; Histidine phosphatase superfamily (branch 1); HP_PGM_like; 2,3-bisphosphoglycerate-dependent phosphoglycerate mutase [gpmA].	0.00498894
Soltu.DM.04G015380	1.07497	set domain protein methyltransferase; SET domain	0.00148799
Soltu.DM.09G029460	1.07488	ARM repeat; Coil; Down-regulated in metastasis	0.0185691
Soltu.DM.07G026740	1.0747	ARM repeat; TAF6 C-terminal HEAT repeat domain; TAF_cls; consensus disorder prediction; Histone; Histone-fold; TATA box binding protein associated factor (TAF); TAF6	0.037301
Soltu.DM.09G023040	1.0747	Coil; BTB domain profile.; Potassium Channel Kv1.1; Chain A; NPH3 domain profile.; BTB_POZ_NPY3-like; BTB/POZ domain; NPH3 family; POZ domain	0.00278694
Soltu.DM.11G000630	1.07459	consensus disorder prediction	9.72385e-06
Soltu.DM.11G010830	1.07456	Phosphorylase Kinase; domain 1; consensus disorder prediction; serkin_6; Transferase(Phosphotransferase) domain 1; Protein kinase-like (PK-like); Protein kinase domain; PKc_Mps1; Protein kinase domain profile.; Protein kinases ATP-binding region signature.; Serine/Threonine protein kinases active-site signature.	0.000689866
Soltu.DM.08G028180	1.074	TIM21	4.80579e-05
Soltu.DM.09G027380	1.07334	Vaccinia Virus protein VP39; S-adenosyl-L-methionine-dependent methyltransferases	0.0033038
Soltu.DM.10G026230	1.07327	Ubiquitin-conjugating enzymes active site.; ubc_7; Ubiquitin-conjugating enzyme; UBC-like; UBCc; Ubiquitin-conjugating enzymes family profile.; Ubiquitin Conjugating Enzyme	0.000566274
Soltu.DM.03G035060	1.07288	Cyclin_C_2; cyclin_7; Cyclin_A_B_D_E; consensus disorder prediction; Cyclin, C-terminal domain; CYCLIN; Cyclin-like; Cyclin, N-terminal domain	0.00203215
Soltu.DM.01G039620	1.07278	PUA domain-like; pua_5; MCT1_N; unchar_dom_2: uncharacterized domain 2; Tma_RNA-bind; PUA domain; Pre-PUA-like domain; PUA domain profile.	0.000189592
Soltu.DM.04G036270	1.07271	Histone; Histone-fold; Histone H3 signature; Histone H3 signature 1.; Core histone H2A/H2B/H3/H4; h35; Histone H3 signature 2.; consensus disorder prediction	0.000198147
Soltu.DM.04G034300	1.07261	Glucocorticoid receptor-like (DNA-binding domain); Ribosomal protein S14p/S29e	0.000124879
Soltu.DM.05G024230	1.07192	NA	0.0163138
Soltu.DM.06G003600	1.07181	RBP11-like subunits of RNA polymerase; RNAP_I_III_AC19; RNA polymerases L / 13 to 16 Kd subunits signature.; RNA polymerase Rpb3/Rpb11 dimerisation domain	0.00447224
Soltu.DM.09G026660	1.07136	Serine/threonine phosphatase family signature; Metallo-dependent phosphatases; Serine-threonine protein phosphatase N-terminal domain; Calcineurin-like phosphoesterase; pp2a_7; MPP_PP1_PPKL; Serine/threonine specific protein phosphatases signature.	6.88236e-05
Soltu.DM.04G027230	1.07052	Thioredoxin family signature; Thioredoxin; TRX_family; Thioredoxin domain profile.; Thioredoxin-like; Glutaredoxin; thioredoxin: thioredoxin; Thioredoxin family active site.	0.00023465
Soltu.DM.06G019850	1.07048	NAT_SF; Acetyltransferase (GNAT) family; Acyl-CoA N-acyltransferases (Nat); Gcn5-related N-acetyltransferase (GNAT) domain profile.	0.000143984
Soltu.DM.03G035480	1.07024	Ribosomal protein L37e; Ribosomal protein L37e signature.; Zn-binding ribosomal proteins	0.000759078
Soltu.DM.10G015700	1.07015	Clp protease; ClpP/crotonase; Clp protease catalytic subunit P signature; ATP-dependent Clp protease proteolytic subunit [clpP].; S14_ClpP_2; Endopeptidase Clp histidine active site.	3.28888e-06
Soltu.DM.08G023360	1.06968	Reticulon	0.00078401
Soltu.DM.03G023190	1.06939	AAA_5; AAA; consensus disorder prediction; ATPase family associated with various cellular activities (AAA); AAA-protein family signature.; P-loop containing nucleoside triphosphate hydrolases; AAA+ lid domain	0.00166888
Soltu.DM.01G009390	1.06836	Eukaryotic porin; Eukaryotic mitochondrial porin signature.; Porin; Porin3_VDAC	8.53509e-05
Soltu.DM.08G004550	1.06829	Trp-Asp (WD) repeats signature.; Trp-Asp (WD) repeats circular profile.; Trp-Asp (WD) repeats profile.; Quinoprotein alcohol dehydrogenase-like; WD40_4; WD40 repeat-like; consensus disorder prediction	0.000814759
Soltu.DM.01G042990_01G043000	1.06783	NA	0.00716224
Soltu.DM.12G003870	1.06778	consensus disorder prediction; Plectin/S10 domain; winged helix"" repressor DNA binding domain	0.000155807
Soltu.DM.10G018160_10G018170	1.06761	NA	0.00299605
Soltu.DM.05G002890	1.0676	2-oxo acid dehydrogenases acyltransferase component lipoyl binding site.; Single hybrid motif; consensus disorder prediction; Biotin-requiring enzyme; Dihydrolipoamide Transferase; Chloramphenicol Acetyltransferase; Peripheral subunit-binding (PSBD) domain profile.; CoA-dependent acyltransferases; 2-oxoacid dehydrogenases acyltransferase (catalytic domain); lipoyl_domain; e3 binding domain; Bioti…	0.000638127
Soltu.DM.05G013690_05G013700	1.06757	NA	9.72385e-06
Soltu.DM.08G023890	1.06752	consensus disorder prediction	0.0025873
Soltu.DM.06G018730	1.06748	GT1_Gtf-like; UDP-glucoronosyl and UDP-glucosyl transferase; UDP-Glycosyltransferase/glycogen phosphorylase; Glycogen Phosphorylase B;; UDP-glycosyltransferases signature.	0.000394312
Soltu.DM.06G011620	1.06702	Response regulatory domain profile.; REC_2; REC; Response regulator receiver domain; CheY-like	0.0159674
Soltu.DM.12G006150	1.06694	Mpv17 / PMP22 family	0.00567717
Soltu.DM.02G027610	1.06603	ClpS-like; Ribosomal_L7_L12; 50S ribosomal protein L7/L12 [rplL].; Ribosomal protein L7/L12 C-terminal domain	0.000361423
Soltu.DM.12G025000	1.06591	Signal peptidases I serine active site.; Bacterial leader peptidase 1 (S26A) family signature; S26_SPase_I; consensus disorder prediction; Umud Fragment; LexA/Signal peptidase; sigpep_I_bact: signal peptidase I; Signal peptidase, peptidase S26; Signal peptidases I signature 3.	0.000286788
Soltu.DM.02G008580	1.06584	LeuRS_core; Aminoacyl-transfer RNA synthetases class-I signature.; Anticodon_Ia_Leu_AEc; ValRS/IleRS/LeuRS editing domain; Nucleotidylyl transferase; leuS_arch: leucine--tRNA ligase; Anticodon-binding domain of tRNA ligase; tRNA synthetases class I (I, L, M and V); Anticodon-binding domain of a subclass of class I aminoacyl-tRNA synthetases	0.000232265
Soltu.DM.12G009220	1.06577	consensus disorder prediction; UBA-like; Protein of unknown function (DUF1296); Coil	0.000251863
Soltu.DM.08G017030	1.06556	zinc-finger of the FCS-type, C2-C2; Zinc finger FLZ-type profile.	0.00242125
Soltu.DM.01G051220	1.06546	Protein of unknown function (DUF1279)	0.000293873
Soltu.DM.07G023230_07G023240	1.06544	NA	5.14513e-05
Soltu.DM.01G002940	1.06538	ARM repeat; Rix1 complex component involved in 60S ribosome maturation; consensus disorder prediction	0.00277523
Soltu.DM.04G004290	1.06521	consensus disorder prediction	1.3942e-05
Soltu.DM.07G012360	1.06521	Ribosomal protein S3, C-terminal domain; Ribosomal protein S3 C-terminal domain; 40S_S3_KH; Type-2 KH domain profile.; KH domain; Prokaryotic type KH domain (KH-domain type II); uS3_euk_arch: ribosomal protein uS3; Ribosomal protein S3 signature.	0.000310931
Soltu.DM.06G002030	1.06496	50S ribosomal protein L14 [rplN].; Ribosomal protein L14 signature.; Ribosomal protein L14p/L23e; Ribosomal Protein L14;; Ribosomal_L14_2; Ribosomal protein L14	0.000576564
Soltu.DM.12G002620	1.06493	S-adenosyl-L-homocysteine hydrolase signature 2.; SAHH; S-adenosyl-L-homocysteine hydrolase, NAD binding domain; Formate/glycerate dehydrogenase catalytic domain-like; ahcY: adenosylhomocysteinase; S-inosyl-L-homocysteine hydrolase [ahcY].; S-adenosyl-L-homocysteine hydrolase; AdoHcyase_NAD_2; NAD(P)-binding Rossmann-fold domains; AdoHcyase_2	0.000138839
Soltu.DM.08G012780	1.06485	Uncharacterised protein family (UPF0203); Coiled coil-helix-coiled coil-helix (CHCH) domain profile.	2.52758e-05
Soltu.DM.01G041470	1.06467	Pentatricopeptide (PPR) repeat profile.; PPR: pentatricopeptide repeat domain; PPR repeat family; PPR repeat; DYW family of nucleic acid deaminases	0.0148695
Soltu.DM.04G028020	1.06444	consensus disorder prediction; MRN-interacting protein	0.0190411
Soltu.DM.11G023030	1.06356	Ribosomal_L11; Ribosomal L11/L12e N-terminal domain; 50S ribosomal protein L11 [rplK].; Ribosomal protein L11 signature.; rl11c; consensus disorder prediction; Ribosomal protein L11; Ribosomal protein L11, N-terminal domain; Ribosomal protein L11, RNA binding domain; Ribosomal protein L11, C-terminal domain	9.05285e-05
Soltu.DM.07G000790	1.06355	Pentatricopeptide (PPR) repeat profile.; PPR: pentatricopeptide repeat domain; PPR repeat; PPR repeat family	0.0163768
Soltu.DM.01G049460	1.06335	consensus disorder prediction	0.00129427
Soltu.DM.09G003230	1.06285	DYW family of nucleic acid deaminases; Pentatricopeptide (PPR) repeat profile.; TPR-like; PPR repeat; PPR repeat family; PPR: pentatricopeptide repeat domain	0.00236248
Soltu.DM.05G023950	1.06226	RNA recognition motif. (a.k.a. RRM, RBD, or RNP domain); RNA-binding domain, RBD; rrm1_1; consensus disorder prediction; Eukaryotic RNA Recognition Motif (RRM) profile.	0.00563973
Soltu.DM.09G001690	1.06216	Aldo/keto reductase family signature 2.; Aldo/keto reductase family; Aldo-keto reductase signature; NAD(P)-linked oxidoreductase; Aldo/keto reductase family putative active site signature.; AKR; Aldo_ket_red; Aldo/keto reductase family signature 1.	0.000605421
Soltu.DM.04G014710	1.06176	Cytosine specific DNA methyltransferase replication foci domain; BAH_plantDCM_II; BAH domain; C-5 cytosine-specific DNA methylases active site.; dcm: DNA (cytosine-5-)-methyltransferase; consensus disorder prediction; S-adenosyl-L-methionine-dependent methyltransferases; BAH_DCM_I; C-5 cytosine-specific DNA methylase (Dnmt) domain profile.; BAH_4; C-5 cytosine-specific DNA methylase; BAH domain p…	0.0072466
Soltu.DM.06G002150	1.06154	HIT zinc finger; Zinc finger HIT-type profile.; consensus disorder prediction; HIT/MYND zinc finger-like	0.000332367
Soltu.DM.11G003780	1.06151	PDZ_serine_protease; PDZ domain; Trypsin-like peptidase domain; Trypsin-like serine proteases; PDZ domain-like; HtrA/DegQ protease family signature	0.00100099
Soltu.DM.03G033710	1.06148	Coil; consensus disorder prediction; HisRS-like_core; Class II aaRS and biotin synthetases; Histidyl-tRNA synthetase; Aminoacyl-transfer RNA synthetases class-II family profile.; Bira Bifunctional Protein; Domain 2; Class II aaRS ABD-related; His-tRNA_synth; hisS: histidine--tRNA ligase; Histidine--tRNA ligase [hisS].; Anticodon binding domain	4.46113e-05
Soltu.DM.07G019420	1.06115	consensus disorder prediction; Histone; Histone-fold; CENP-S protein	0.00985026
Soltu.DM.10G012790	1.06091	Tetratricopeptide repeat; TPR repeat region circular profile.; TPR repeat profile.; Amidase signature (AS) enzymes; tpr_5; TPR-like; Amidase	8.33595e-05
Soltu.DM.04G020910	1.06075	Ribosomal_L18_L5e; Ribosomal L18 of archaea, bacteria, mitoch. and chloroplast; Translational machinery components	0.000611923
Soltu.DM.03G013930	1.06034	consensus disorder prediction; Coil	0.0244797
Soltu.DM.03G023820	1.06019	CDT1_2; Cdt1_m; DNA replication factor CDT1 like; Winged helix DNA-binding domain	0.000170863
Soltu.DM.07G005180	1.06	Glutathione S-transferase N-terminal domain; Metaxin; consensus disorder prediction; GST_C_Metaxin; Glutathione S-transferase, C-terminal domain; GST C-terminal domain-like	4.36959e-05
Soltu.DM.06G003930	1.0597	Myb-like DNA-binding domain; myb_SHAQKYF: myb-like DNA-binding domain, SHAQKYF class; consensus disorder prediction; Myb-type HTH DNA-binding domain profile.; Homeodomain-like	0.0272726
Soltu.DM.01G016750	1.05968	Ribosomal protein L14p/L23e; Ribosomal Protein L14;; Ribosomal protein L14; Ribosomal_L14_2; 50S ribosomal protein L14 [rplN].	0.00704747
Soltu.DM.06G020140	1.05955	consensus disorder prediction; Protein of unknown function (DUF688)	0.00186471
Soltu.DM.09G019230	1.05891	Immunoglobulins; aamy; Carbohydrate-binding module 48 (Isoamylase N-terminal domain); AmyAc_plant_IsoA; Glycosidases; E set domains; E_set_GDE_Isoamylase_N; (Trans)glycosidases; Coil; Glycosyl hydrolase domain; Alpha amylase, catalytic domain	0.000196671
Soltu.DM.12G028430	1.05861	KARI C-terminal domain profile.; 6-phosphogluconate dehydrogenase C-terminal domain-like; Ilv5_plant; NAD(P)-binding Rossmann-fold domains; Acetohydroxy acid isomeroreductase, catalytic domain; Acetohydroxy acid isomeroreductase, NADPH-binding domain; KARI N-terminal domain profile.	6.67561e-05
Soltu.DM.10G026800	1.05857	Ribosomal protein L21e; Ribosomal protein L21e signature.; Translation proteins SH3-like domain; consensus disorder prediction	0.000520935
Soltu.DM.08G011430	1.05845	Snf7	0.00603398
Soltu.DM.05G008010	1.05833	thrS: threonine--tRNA ligase; TGS_ThrRS; Threonyl-tRNA synthetase signature; Bira Bifunctional Protein; Domain 2; ThrRS_anticodon; Class II aaRS ABD-related; ThrRS_core; Threonyl and Alanyl tRNA synthetase second additional domain; TGS domain profile.; Aminoacyl-transfer RNA synthetases class-II family profile.; ThrRS/AlaRS common domain; TGS-like; tRNA synthetase class II core domain (G, H, P, S…	8.764e-05
Soltu.DM.11G020070_11G020080	1.05816	NA	0.000370529
Soltu.DM.02G022830	1.05806	Phosphoserine aminotransferase [serC].; PSAT_like; Aminotransferase class-V; Aspartate Aminotransferase; Aminotransferases class-V pyridoxal-phosphate attachment site.; PLP-dependent transferases; serC_1: phosphoserine transaminase	0.00333254
Soltu.DM.09G023060	1.05762	Peptide chain release factor 1 [prfA].; Release factor; ING_ING4_5; Coil; PCRF domain; Prokaryotic-type class I peptide chain release factors signature.; prfA: peptide chain release factor 1; RF-1 domain; PCRF_a_2	0.000771484
Soltu.DM.07G000590	1.05756	consensus disorder prediction	4.29028e-05
Soltu.DM.06G020810	1.05739	consensus disorder prediction; Polysaccharide biosynthesis; A_thal_3515: uncharacterized plant-specific domain TIGR01627	0.000120333
Soltu.DM.01G020890	1.05715	consensus disorder prediction	0.000276405
Soltu.DM.07G011560	1.05702	NA	0.00829798
Soltu.DM.06G028720	1.0569	Ribosomal protein S13/S18; RPS13p_RPS13a_RPS18e_RPS13o; 30S ribosomal protein S13 [rpsM].; Ribosomal protein S13 signature.; S13-like H2TH domain; 30s ribosomal protein s13; Ribosomal protein S13 family profile.	0.000406216
Soltu.DM.05G010790	1.05683	GAPDH; Glyceraldehyde 3-phosphate dehydrogenase active site.; gp_dh_n_7; Dihydrodipicolinate Reductase; domain 2; Glyceraldehyde 3-phosphate dehydrogenase, C-terminal domain; GAPDH-I: glyceraldehyde-3-phosphate dehydrogenase, type I; Glyceraldehyde-3-phosphate dehydrogenase signature; Glyceraldehyde-3-phosphate dehydrogenase-like, C-terminal domain; NAD(P)-binding Rossmann-fold domains; Glycerald…	5.31694e-05
Soltu.DM.01G036950	1.05678	consensus disorder prediction; Proline rich extensin signature	0.0159295
Soltu.DM.07G003530	1.05675	consensus disorder prediction; Phytocyanin domain profile.; Type-1 copper (blue) proteins signature.; Cupredoxins; Stellacyanin; Plastocyanin-like domain	0.0017466
Soltu.DM.02G011510	1.0565	6-phosphogluconate dehydrogenase C-terminal domain-like; NADP oxidoreductase coenzyme F420-dependent; Delta 1-pyrroline-5-carboxylate reductase signature.; Pyrroline-5-carboxylate reductase dimerisation; MuDR family transposase; proC: pyrroline-5-carboxylate reductase; Pyrroline-5-carboxylate reductase [proC].; NAD(P)-binding Rossmann-fold domains	2.41284e-05
Soltu.DM.06G034090	1.0563	Glutaredoxin signature; GRX_GRXh_1_2_like; Glutaredoxin domain profile.; GRX_euk: glutaredoxin; Glutaredoxin; Thioredoxin-like	0.000111575
Soltu.DM.08G022290	1.05628	consensus disorder prediction; PAP_fibrillin	0.000195704
Soltu.DM.09G023620	1.05626	Ribosomal proteins L15p and L18e; Ribosomal protein 60S L18 and 50S L18e	0.000728048
Soltu.DM.10G018110	1.0562	consensus disorder prediction; CBF/Mak21 family; ARM repeat	0.00437133
Soltu.DM.08G000990	1.05618	consensus disorder prediction; Stm1; Hyaluronan / mRNA binding family; HABP4_PAI_RBP1_2; Coil	0.000276438
Soltu.DM.09G001120	1.05589	Tim10/DDP family zinc finger; Mitochondrial import inner membrane translocase subunit tim13 like domains; Tim10-like	0.000132387
Soltu.DM.11G016930	1.05584	Whirly transcription factor; ssDNA-binding transcriptional regulator domain; Transcriptional Coactivator Pc4; Chain A	9.86544e-05
Soltu.DM.10G001020	1.05535	FKBP-like; FKBP-type peptidyl-prolyl cis-trans isomerase; FKBP-type peptidyl-prolyl cis-trans isomerase domain profile.	0.00563585
Soltu.DM.07G022340	1.05531	Coil; consensus disorder prediction	2.52758e-05
Soltu.DM.04G024020_04G024030	1.05518	NA	0.00263693
Soltu.DM.09G001550	1.055	Mitochondrial carrier domain; Mitochondrial carrier; Solute carrier (Solcar) repeat profile.; Mitochondrial carrier protein; Mitochondrial carrier protein signature; consensus disorder prediction	0.00103356
Soltu.DM.01G051990_01G052000	1.05498	NA	1.38262e-05
Soltu.DM.12G022100	1.05436	P-loop containing nucleoside triphosphate hydrolases; Kinesin motor domain; Kinesin; Coil; Kinesin heavy chain signature; Kinesin motor domain signature.; kinesin_4; KISc_C_terminal; Kinesin motor domain profile.	0.00798618
Soltu.DM.02G023570	1.05407	consensus disorder prediction; Formin homology 2 domain (FH2 domain); Protein of unknown function (DUF630); Coil; Protein of unknown function (DUF632)	0.000434581
Soltu.DM.03G028400	1.054	P-loop containing nucleoside triphosphate hydrolases; Coil; consensus disorder prediction; kinesin_4; Kinesin heavy chain signature; Kinesin motor domain profile.; Kinesin motor domain; Kinesin; Kinesin motor domain signature.	0.00986466
Soltu.DM.06G027020	1.05393	consensus disorder prediction; Ribosomal Protein L22; Chain A; Ribosomal protein L22 signature.; uL22_arch_euk: ribosomal protein uL22; Ribosomal_L22; Ribosomal protein L22p/L17e; Ribosomal protein L22; 50S ribosomal protein L22 [rplV].	0.000355531
Soltu.DM.11G006490	1.05348	2Fe-2S ferredoxin-type iron-sulfur binding domain profile.; fdx_plant: ferredoxin [2Fe-2S]; fer2; 2Fe-2S iron-sulfur cluster binding domain; 2Fe-2S ferredoxin-like	0.0249241
Soltu.DM.01G024770	1.05334	RING_CH-C4HC3_MARCH; Zinc/RING finger domain; ringv_2; RING-variant domain; Protein of unknown function (DUF3675); Zinc finger RING-CH-type profile.; RING/U-box	0.0466266
Soltu.DM.05G000870	1.05326	Glutamine amidotransferase domain; N-terminal nucleophile aminohydrolases (Ntn hydrolases); Asn_Synthase_B_C; Glutamine Phosphoribosylpyrophosphate; HUPs; Adenine nucleotide alpha hydrolases-like; Asparagine synthase; consensus disorder prediction	0.00167476
Soltu.DM.04G025190	1.05301	PPR repeat family; Pentatricopeptide (PPR) repeat profile.; PPR: pentatricopeptide repeat domain; PPR repeat	0.0122674
Soltu.DM.01G009130	1.05275	consensus disorder prediction; Ribosomal protein S4 signature.; uS4_arch: ribosomal protein uS4; S4 domain; S4; S4 RNA-binding domain profile.; Ribosomal_S4_2; s4_6; Alpha-L RNA-binding motif; Ribosomal protein S4/S9 N-terminal domain	0.000468251
Soltu.DM.06G026820	1.05262	Vaccinia Virus protein VP39; S-adenosyl-L-methionine-dependent methyltransferases	0.00400723
Soltu.DM.10G003430	1.05256	Coil	0.000536644
Soltu.DM.07G003260	1.05256	HPS_like; Bifunctional inhibitor/lipid-transfer protein/seed storage 2S albumin; Hydrophobic seed protein	0.00873707
Soltu.DM.09G001720	1.05211	RNA recognition motif. (a.k.a. RRM, RBD, or RNP domain); RNA-binding domain, RBD; Eukaryotic RNA Recognition Motif (RRM) profile.; rrm1_1	0.00148608
Soltu.DM.04G027160	1.05086	Cupredoxins	0.00271807
Soltu.DM.01G035700	1.05024	Cyclophilin-type peptidyl-prolyl cis-trans isomerase signature.; Cyclophilin-like; Cyclophilin-type peptidyl-prolyl cis-trans isomerase domain profile.; Cyclophilin type peptidyl-prolyl cis-trans isomerase/CLD; Peptidylpro_ismrse; Cyclophilin peptidyl-prolyl cis-trans isomerase signature; cyclophilin_ABH_like	3.50478e-05
Soltu.DM.01G031140	1.05022	consensus disorder prediction; Coil; Apoptosis-antagonizing transcription factor, C-terminal; Apoptosis antagonizing transcription factor	0.00225606
Soltu.DM.01G031710	1.04976	Methionine aminopeptidase [map].; MetAP1; Metallopeptidase family M24; Methionine aminopeptidase subfamily 1 signature.; Creatinase/methionine aminopeptidase superfamily; zf-MYND-like zinc finger, mRNA-binding; Creatinase/aminopeptidase; met_pdase_I: methionine aminopeptidase, type I; Methionine aminopeptidase-1 signature	0.000302003
Soltu.DM.09G022780	1.04947	PDZ_serine_protease; Trypsin-like serine proteases; consensus disorder prediction; PDZ domain-like; Trypsin-like peptidase domain; PDZ domain; HtrA/DegQ protease family signature	0.00110869
Soltu.DM.05G021310	1.04907	SPFH domain / Band 7 family; Prohibitin signature; PHB_4; Band 7/SPFH domain; SPFH_prohibitin	0.000389742
Soltu.DM.04G035910	1.04887	Ubiquitin Conjugating Enzyme; Ubiquitin-conjugating enzymes active site.; Ubiquitin-conjugating enzymes family profile.; UBC-like; UBCc; Ubiquitin-conjugating enzyme; ubc_7	0.000266724
Soltu.DM.12G008350	1.04879	consensus disorder prediction; Ribosome biogenesis protein SLX9	6.30628e-05
Soltu.DM.03G026360	1.04848	NA	0.000109548
Soltu.DM.06G031290	1.04845	Histone; h44; Histone H4 signature.; consensus disorder prediction; H4; Histone H4 signature; Centromere kinetochore component CENP-T histone fold; Histone-fold	0.00383554
Soltu.DM.03G027200	1.04821	NA	0.00910229
Soltu.DM.07G018730	1.0482	DNA repair metallo-beta-lactamase; Metallo-hydrolase/oxidoreductase	0.0310087
Soltu.DM.10G020030	1.04816	NTF2-like; SnoaL-like domain; UvrB/uvrC motif	7.25971e-05
Soltu.DM.10G022110	1.04786	enolase; Enolase C-terminal domain-like; Enolase signature.; Enolase [eno].; Enolase_N_3; Enolase signature; Enolase, C-terminal TIM barrel domain; Enolase_C_3; Enolase superfamily; Enolase N-terminal domain-like; Enolase; Enolase, N-terminal domain; eno: phosphopyruvate hydratase	0.00125297
Soltu.DM.07G012910	1.04779	Pentatricopeptide (PPR) repeat profile.; PPR: pentatricopeptide repeat domain; PPR repeat; PPR repeat family; DYW family of nucleic acid deaminases	0.000518598
Soltu.DM.04G035840	1.04754	Basic-leucine zipper (bZIP) domain profile.; Basic-leucine zipper (bZIP) domain signature.; Coil; bZIP_plant_GBF1; bZIP transcription factor; Leucine zipper domain; consensus disorder prediction; brlzneu	0.00112008
Soltu.DM.02G003150	1.04746	WD40_4; WD domain, G-beta repeat; Trp-Asp (WD) repeats profile.; Trp-Asp (WD) repeats circular profile.; Quinoprotein alcohol dehydrogenase-like; consensus disorder prediction	0.000532356
Soltu.DM.12G005980	1.04696	Cyclin-like; Cyclin_A_B_D_E; Cyclin_C_2; Cyclin, C-terminal domain; cyclin_7; CYCLIN; Cyclin, N-terminal domain	0.00745519
Soltu.DM.04G004720	1.04694	Ribosomal protein S26e signature.; consensus disorder prediction; Ribosomal protein S26e	0.000602515
Soltu.DM.09G029260	1.04691	PPR repeat; Pentatricopeptide (PPR) repeat profile.; PPR: pentatricopeptide repeat domain; TPR-like; PPR repeat family	0.0135613
Soltu.DM.04G011620	1.04674	AP endonucleases family 1 signature 2.; AP endonucleases family 1 signature 1.; sap_9; Ape1-like_AP-endo; SAP domain; consensus disorder prediction; SAP motif profile.; exoDNase_III: exodeoxyribonuclease III; AP endonucleases family 1 profile.; Endonuclease/Exonuclease/phosphatase family; DNase I-like; AP endonucleases family 1 signature 3.; xth: exodeoxyribonuclease III (xth)	0.000147002
Soltu.DM.01G034210	1.0467	Pentatricopeptide (PPR) repeat profile.; TPR-like; PPR repeat; PPR: pentatricopeptide repeat domain; PPR repeat family	0.00224934
Soltu.DM.02G033150	1.04653	IDH_NADP; Iso_dh_2; Isopropylmalate Dehydrogenase; Isocitrate/Isopropylmalate dehydrogenase-like; nadp_idh_euk: isocitrate dehydrogenase, NADP-dependent; Isocitrate/isopropylmalate dehydrogenase; Isocitrate and isopropylmalate dehydrogenases signature.	1.65421e-05
Soltu.DM.06G026380	1.0464	Coil; consensus disorder prediction	0.0128256
Soltu.DM.12G019430_12G019450	1.04602	NA	1.3942e-05
Soltu.DM.06G022410	1.04583	consensus disorder prediction; Thr-synth_1; Pyridoxal-phosphate dependent enzyme; Serine/threonine dehydratases pyridoxal-phosphate attachment site.; Tryptophan synthase beta subunit-like PLP-dependent enzymes; thrC: threonine synthase	9.96072e-05
Soltu.DM.01G009860	1.04579	Ran-interacting Mog1 protein; Mog1p/PsbP-like	0.000111575
Soltu.DM.09G007440_09G007460_09G007470	1.04544	NA	9.16363e-06
Soltu.DM.03G014910	1.04523	50S ribosome-binding GTPase; P-loop containing nucleoside triphosphate hydrolases; YqeH; Circularly permuted (CP)-type guanine nucleotide-binding (G) domain profile.	0.000240667
Soltu.DM.04G035990	1.04491	Obg GTP-binding protein N-terminal domain; Obg; Obg domain profile.; OBG-type guanine nucleotide-binding (G) domain profile.; GTP1/OBG GTP-binding protein family signature; consensus disorder prediction; GTP1/OBG family signature.; small_GTP: small GTP-binding protein domain; P-loop containing nucleoside triphosphate hydrolases; GTP1/OBG; 50S ribosome-binding GTPase; ctlh; CTLH/CRA C-terminal to …	2.17093e-05
Soltu.DM.10G013470	1.04474	consensus disorder prediction	0.00502915
Soltu.DM.10G004920	1.04473	consensus disorder prediction	0.000672881
Soltu.DM.01G006820	1.04449	Peptidase M76 family	0.000201296
Soltu.DM.01G001950	1.04447	consensus disorder prediction	0.0240646
Soltu.DM.01G038380	1.04444	HSP20-like chaperones; consensus disorder prediction; ACD_sHsps-like	0.000113068
Soltu.DM.03G029300	1.04402	Histone deacetylase domain; Arginase/deacetylase; Hypothetical upf0131 protein ytfp; Histone deacetylase superfamily signature	0.00110144
Soltu.DM.06G027300	1.044	uS2_euk_arch: ribosomal protein uS2; consensus disorder prediction; Ribosomal protein S2; Ribosomal protein S2 signature; 40S ribosomal protein SA [rps-0].; Ribosomal protein S2 signature 2.; RPS2; Ribosomal protein S2 signature 1.	0.00035203
Soltu.DM.11G009640	1.04396	PPR repeat family; Pentatricopeptide (PPR) repeat profile.; PPR repeat; PPR: pentatricopeptide repeat domain	0.000530607
Soltu.DM.09G023250	1.04359	consensus disorder prediction; TPR repeat profile.; TPR-like; tpr_5; TPR repeat region circular profile.; Low psii accumulation1 / Rep27	0.00208527
Soltu.DM.01G043060	1.04357	Pentatricopeptide (PPR) repeat profile.; PPR repeat family; DYW family of nucleic acid deaminases; PPR repeat; PPR: pentatricopeptide repeat domain	0.0223148
Soltu.DM.04G028220	1.04353	Bacterial hemolysins; Coil	0.000245828
Soltu.DM.09G024300	1.04335	CRAL/TRIO N-terminal domain; CRAL/TRIO domain; sec14_4; Coil; Phosphatidylinositol Transfer Protein Sec14p; SEC14; CRAL-TRIO lipid binding domain profile.	0.0144219
Soltu.DM.09G022460	1.04248	consensus disorder prediction; S1_6; S1_Rrp4; Coil; KH domain; Eukaryotic type KH-domain (KH-domain type I); Ribosomal L27 protein-like; Nucleic acid-binding proteins	0.000280679
Soltu.DM.10G014590	1.04246	D-isomer specific 2-hydroxyacid dehydrogenase, NAD binding domain; ACT-like; NAD(P)-binding Rossmann-fold domains; ACT_3PGDH-xct; D-isomer specific 2-hydroxyacid dehydrogenases signature 3.; Serine metabolism enzymes domain; AdoHcyase_NAD_2; D-isomer specific 2-hydroxyacid dehydrogenase, catalytic domain; ACT domain profile.; ACT domain; D-isomer specific 2-hydroxyacid dehydrogenases signature 2.…	0.00101387
Soltu.DM.09G013060	1.04228	Josephin; Josephin_2; Josephin domain profile.	0.000948284
Soltu.DM.09G021130	1.04222	TPR-like; tpr_5; Coil	0.00155058
Soltu.DM.02G028080	1.04179	consensus disorder prediction	0.000279771
Soltu.DM.04G035700	1.04159	Ornithine carbamoyltransferase signature; Aspartate/ornithine carbamoyltransferase, Asp/Orn binding domain; Ornithine carbamoyltransferase, catabolic [argI].; orni_carb_tr: ornithine carbamoyltransferase; Aspartate/ornithine carbamoyltransferase, carbamoyl-P binding domain; Aspartate/ornithine carbamoyltransferase superfamily signature; Aspartate/ornithine carbamoyltransferase	1.34807e-05
Soltu.DM.12G026000	1.04158	CCAAT-binding transcription factor subunit B signature; consensus disorder prediction; CCAAT-binding transcription factor (CBF-B/NF-YA) subunit B; NF-YA/HAP2 family profile.; NF-YA/HAP2 subunit signature.; cbf3	0.0376582
Soltu.DM.02G027720	1.04154	KOW motif; 50S ribosomal protein L24 [rplX].; Ribosomal protein L24 signature.; Translation proteins SH3-like domain; Ribosomal proteins L26 eukaryotic, L24P archaeal; KOW_RPL26; kow_9; rplX_A_E: ribosomal protein uL24	0.000336023
Soltu.DM.12G007770	1.0415	Hydroxymethylglutaryl-coenzyme A synthase active site.; HMG-CoA-S_euk: hydroxymethylglutaryl-CoA synthase; Hydroxymethylglutaryl-coenzyme A synthase N terminal; init_cond_enzymes; Hydroxymethylglutaryl-coenzyme A synthase C terminal; Thiolase-like	0.00365166
Soltu.DM.07G019680	1.04143	Riboflavin synthase domain-like; Riboflavin_synthase_like; Riboflavin synthase alpha chain lumazine-binding repeat profile.; ribE: riboflavin synthase, alpha subunit; Lumazine binding domain	1.92451e-05
Soltu.DM.09G019050	1.04127	Coil; TPR repeat region circular profile.; consensus disorder prediction; TPR-like	0.000396387
Soltu.DM.10G003070_10G003090	1.04101	NA	0.00448787
Soltu.DM.05G025870	1.04085	alpha/beta-Hydrolases; Serine aminopeptidase, S33	0.000989268
Soltu.DM.10G003990	1.04072	SoSSB_OBF; Nucleic acid-binding proteins; consensus disorder prediction	0.000607459
Soltu.DM.01G017980	1.04069	Coil; P-loop containing nucleoside triphosphate hydrolases; consensus disorder prediction; kinesin_4; Kinesin motor domain signature.; Kinesin; Kinesin motor domain profile.; Kinesin motor domain; Kinesin heavy chain signature	0.00378498
Soltu.DM.09G007420_09G007430	1.04067	NA	0.00745519
Soltu.DM.04G034220	1.04043	Eukaryotic RNA Recognition Motif (RRM) profile.; consensus disorder prediction; RRM1_SECp43_like; rrm1_1; RRM2_SECp43_like; RNA recognition motif. (a.k.a. RRM, RBD, or RNP domain); RNA-binding domain, RBD; RRM3_NGR1_NAM8_like	0.00116741
Soltu.DM.10G023780	1.04026	Ribosomal protein L4/L1 family; Coil; 60S ribosomal protein L4 C-terminal domain; Ribosomal protein L1e signature.; Ribosomal protein L4; consensus disorder prediction	0.00042372
Soltu.DM.03G028390	1.0401	Coil; Superfamilies 1 and 2 helicase C-terminal domain profile.; consensus disorder prediction; P-loop containing nucleoside triphosphate hydrolases; Domain of unknown function (DUF4217); Helicase conserved C-terminal domain; DEAD-box subfamily ATP-dependent helicases signature.; SF2_C_DEAD; helicmild6; DEADc_DDX18; DEAD/DEAH box helicase; DUF4217_3; DEAD-box RNA helicase Q motif profile.; ultrad…	0.00273804
Soltu.DM.02G006040	1.03991	Sm-like ribonucleoproteins; Sm_D3; LSM domain; Sm3; consensus disorder prediction	0.000107451
Soltu.DM.10G029870	1.03979	AAA+ lid domain; Coil; AAA_5; P-loop containing nucleoside triphosphate hydrolases; AAA; consensus disorder prediction; ATPase family associated with various cellular activities (AAA); AAA-protein family signature.	0.00159661
Soltu.DM.06G002480	1.03977	Ribosomal protein L5 signature; Coil; Ribosomal L18 C-terminal region; Translational machinery components; Ribosomal large subunit proteins 60S L5, and 50S L18; Ribosomal_L18_L5e; consensus disorder prediction; 50S ribosomal protein L18 [rplR].	0.00024757
Soltu.DM.02G010000	1.03951	FAD/NAD(P)-binding domain; TIGR00275: flavoprotein, HI0933 family; Translation factors; FAD-dependent pyridine nucleotide reductase signature; HI0933 insert domain-like; HI0933-like protein; Pyridine nucleotide disulphide reductase class-I signature	0.000609329
Soltu.DM.06G027840	1.03915	Ribosomal protein S3Ae signature.; consensus disorder prediction; 40S ribosomal protein S1 [RPS3A].; Ribosomal_S3Ae_2; Ribosomal S3Ae family	0.000311142
Soltu.DM.01G042040	1.03902	consensus disorder prediction; Mitotic checkpoint protein; Coil; Mitotic arrest deficient-like 1, Mad1	0.000151557
Soltu.DM.01G050700	1.03874	Triosephosphate isomerase [tpiA].; Aldolase class I; Triosephosphate isomerase (TIM) family profile.; Triosephosphate isomerase active site.; TIM; Triosephosphate isomerase (TIM); Triosephosphate isomerase; tim: triose-phosphate isomerase	5.08697e-05
Soltu.DM.03G035830	1.03845	consensus disorder prediction; Coil	0.000520194
Soltu.DM.08G022250	1.03836	NAD(P)H-binding; NAD(P)-binding Rossmann-fold domains	0.000130801
Soltu.DM.06G000160	1.0382	Pentatricopeptide (PPR) repeat profile.; PPR repeat; PPR repeat family; PPR: pentatricopeptide repeat domain	0.00184861
Soltu.DM.05G005470	1.03813	Ribosomal protein L34 signature; Ribosomal protein L34e; Ribosomal protein L34e signature.	0.000247327
Soltu.DM.05G005270	1.03808	consensus disorder prediction; cAMP-regulated phosphoprotein/endosulfine conserved region	0.000435319
Soltu.DM.01G001730	1.03795	50S ribosome-binding GTPase; consensus disorder prediction; YqeH; P-loop containing nucleoside triphosphate hydrolases	0.00464332
Soltu.DM.12G021190	1.03794	Chloroplast import apparatus Tic20-like	0.000356973
Soltu.DM.10G026930	1.03791	Zinc finger C3H1-type profile.; KH-I; Type-1 KH domain profile.; CCCH zinc finger; consensus disorder prediction; kh_6; Eukaryotic type KH-domain (KH-domain type I); c3hfinal6; KH domain; Coil; Zinc finger C-x8-C-x5-C-x3-H type (and similar)	0.00366571
Soltu.DM.08G012310	1.03767	Ribosomal protein S3 C-terminal domain; Ribosomal protein S3, C-terminal domain; KH domain; Ribosomal protein S3 signature.; uS3_euk_arch: ribosomal protein uS3; 40S_S3_KH; Prokaryotic type KH domain (KH-domain type II); Type-2 KH domain profile.	0.000238267
Soltu.DM.06G021330	1.03741	Ribosomal protein L7Ae/L30e/S12e/Gadd45 family; Coil; Ribosomal protein L7Ae signature.; L30e-like; Ribosomal protein L7A family signature; Ribosomal protein L7A/RS6 family signature	0.00015686
Soltu.DM.10G004790	1.0369	Optic atrophy 3 protein (OPA3); Coil	0.0310398
Soltu.DM.11G020320	1.03663	Brix_2; Brix domain; Class II aaRS ABD-related; Coil; Brix domain profile.	0.00215778
Soltu.DM.02G026540	1.03645	W2_eIF5; consensus disorder prediction; Zinc-binding domain of translation initiation factor 2 beta; ARM repeat; eIF4-gamma/eIF5/eIF2-epsilon; 542_3; Translation initiation factor 2 beta, aIF2beta, N-terminal domain; eIF2Bneu4; Translation initiation factor 2 beta; Domain found in IF2B/IF5; W2 domain profile.	0.000271072
Soltu.DM.12G003900	1.0363	DYW family of nucleic acid deaminases; Pentatricopeptide (PPR) repeat profile.; TPR-like; PPR repeat; PPR repeat family; PPR: pentatricopeptide repeat domain	0.00451361
Soltu.DM.02G034550_02G034560	1.03606	NA	0.00270307
Soltu.DM.09G006380	1.03578	F-box domain; Protein of unknown function (DUF295)	0.0396367
Soltu.DM.12G001620	1.03577	NA	0.00068519
Soltu.DM.04G004670	1.03523	Homoserine kinase [thrB].; GHMP kinases C terminal; thrB: homoserine kinase; Ribosomal protein S5 domain 2-like; GHMP kinases N terminal domain; GHMP kinases putative ATP-binding domain.; Homoserine kinase signature; GHMP Kinase, C-terminal domain	0.000162867
Soltu.DM.06G035170	1.03513	Domain of unknown function (DUF4033)	0.004171
Soltu.DM.02G004920	1.03503	WD_rpt_55; WD40_4; Trp-Asp (WD) repeats profile.; consensus disorder prediction; Trp-Asp (WD) repeats circular profile.; Trp-Asp (WD) repeats signature.; WD domain, G-beta repeat; WD40 repeat-like	0.00175267
Soltu.DM.07G020670	1.03384	Haloacid dehalogenase-like hydrolase; C1.5.6: HAD, Beta-PGM, Phosphatase Like; C1.5: HAD, Beta-PGM, Phosphatase Like; HAD-like; Putative phosphatase; domain 2; HAD-SF-IA-v3: HAD hydrolase, family IA, variant 3; Haloacid dehalogenase/epoxide hydrolase family signature; Riboflavin kinase-like	0.00404626
Soltu.DM.03G033580	1.03374	consensus disorder prediction	0.00568708
Soltu.DM.05G025130	1.03355	Methionyl-tRNA synthetase signature; Nucleotidylyl transferase; tRNA synthetases class I (M); Anticodon-binding domain of a subclass of class I aminoacyl-tRNA synthetases; metG: methionine--tRNA ligase; Anticodon_Ia_Met; HUPs; consensus disorder prediction; MetRS_core; tRNA synthetases class I (I, L, M and V); Methionine--tRNA ligase [metG].	0.000246901
Soltu.DM.04G036470	1.03349	consensus disorder prediction; E2F_DD; E2F/DP family winged-helix DNA-binding domain; Winged helix DNA-binding domain; winged helix"" repressor DNA binding domain; E2F_TDP_2; E2F transcription factor CC-MB domain; E2F-DP heterodimerization region	0.00458664
Soltu.DM.03G008530	1.03328	Eukaryotic porin; Eukaryotic mitochondrial porin signature.; Porin; Porin3_VDAC	0.000252172
Soltu.DM.06G033140	1.03325	consensus disorder prediction; Coil; Ribosomal large subunit proteins 60S L5, and 50S L18; Ribosomal L18 C-terminal region; Translational machinery components; Ribosomal_L18_L5e; 50S ribosomal protein L18 [rplR].; Ribosomal protein L5 signature	0.000211855
Soltu.DM.06G016790	1.03291	Pentatricopeptide (PPR) repeat profile.; PPR repeat; PPR: pentatricopeptide repeat domain; PPR repeat family; DYW family of nucleic acid deaminases	0.0401677
Soltu.DM.12G007920	1.03284	DEADc_MSS116; helicmild6; consensus disorder prediction; Helicase conserved C-terminal domain; Superfamilies 1 and 2 helicase ATP-binding type-1 domain profile.; DEAD/DEAH box helicase; SF2_C_DEAD; Superfamilies 1 and 2 helicase C-terminal domain profile.; P-loop containing nucleoside triphosphate hydrolases; DEAD-box RNA helicase Q motif profile.; ultradead3; Coil	0.00345933
Soltu.DM.03G023070	1.03274	PPR repeat family; Pentatricopeptide (PPR) repeat profile.; DYW family of nucleic acid deaminases; PPR: pentatricopeptide repeat domain	0.0159887
Soltu.DM.02G025420	1.03212	consensus disorder prediction; Sin-like protein conserved region	0.00184861
Soltu.DM.11G017440	1.03204	RING/U-box; SPX_BAH1-like; RING-type zinc-finger; Zinc finger RING-type profile.; ring_2; Zinc/RING finger domain; SPX domain profile.; Zinc finger RING-type signature.	0.0240841
Soltu.DM.05G025110	1.03194	consensus disorder prediction; Ribosomal_P0_L10e; Ribosomal protein L10; Insertion domain in 60S ribosomal protein L10P; Ribosomal protein L10-like; L10E; 60s Acidic ribosomal protein	0.000698964
Soltu.DM.03G001890	1.03184	NA	0.000747967
Soltu.DM.09G013030	1.03107	consensus disorder prediction; Chloroplast envelope transporter	0.000195825
Soltu.DM.06G022520	1.03098	rpmH_bact: ribosomal protein bL34; 50S ribosomal protein L34 [rpmH].; Ribosomal protein L34	0.000434548
Soltu.DM.09G025780	1.03094	Ribosomal protein S19 family signature; Ribosomal protein S19 signature.; 30S ribosomal protein S19 [rpsS].; RPS19p_RPS19a_RPS15e_RPS19o; Ribosomal protein S19; uS19_arch: ribosomal protein uS19	0.000869327
Soltu.DM.08G020260	1.03063	MDM2; SWIB/MDM2 domain; SWIB-MDM2_like; swib_2	3.68723e-05
Soltu.DM.05G005860	1.03044	consensus disorder prediction; Origin recognition complex subunit 6 (ORC6); Orc6_mid	0.00591501
Soltu.DM.09G023520	1.02999	Ribosomal L22e protein family	0.000325559
Soltu.DM.04G022480	1.02971	Pentatricopeptide (PPR) repeat profile.; TPR-like; PPR: pentatricopeptide repeat domain; DYW family of nucleic acid deaminases; PPR repeat family; PPR repeat	0.0172214
Soltu.DM.06G021100	1.02949	Ribosomal protein l15e; Ribosomal proteins S24e, L23 and L15e; Ribosomal L15; Ribosomal protein L15e signature.; Ribosomal_L15e_2	0.000379646
Soltu.DM.01G048100	1.02925	alpha/beta hydrolase fold; Lipolytic enzymes "G-D-X-G" family, putative histidine active site.; Lipolytic enzymes "G-D-X-G" family, putative serine active site.; alpha/beta-Hydrolases	0.00201005
Soltu.DM.01G001690	1.02852	consensus disorder prediction; 60s Acidic ribosomal protein; 50S ribosomal protein L12 [rpl12].; Ribosomal_P1	0.000203819
Soltu.DM.01G033480	1.02823	Dihydrofolate Reductase; Cytidine and deoxycytidylate deaminases domain profile.; eubact_ribD: riboflavin biosynthesis protein RibD; Cytidine Deaminase; Cytidine and deoxycytidylate deaminase zinc-binding region; Cytidine and deoxycytidylate deaminases zinc-binding region signature.; Riboflavin_deaminase-reductase; Dihydrofolate reductase-like; Cytidine deaminase-like	8.04088e-05
Soltu.DM.03G005450	1.02802	consensus disorder prediction; ARM repeat; Condensin II non structural maintenance of chromosomes subunit	0.000496298
Soltu.DM.07G012160	1.02766	Classic Zinc Finger; Zinc finger C2HC LYAR-type profile.; consensus disorder prediction; ZnF_U1_5; beta-beta-alpha zinc fingers; Zinc-finger of C2H2 type; Coil; LYAR-type C2HC zinc finger	0.00106468
Soltu.DM.09G027870	1.02764	Coil	0.0497912
Soltu.DM.10G003700	1.02757	Pentatricopeptide (PPR) repeat profile.; PPR: pentatricopeptide repeat domain; DYW family of nucleic acid deaminases; PPR repeat; TPR-like; PPR repeat family	0.0471451
Soltu.DM.07G001150	1.02724	NHL repeat; WD40_4	0.00132061
Soltu.DM.04G004730	1.0269	consensus disorder prediction; HMG boxes A and B DNA-binding domains profile.; DNA Binding (I); HMG (high mobility group) box; hmgende2; HMG-box; HMGB-UBF_HMG-box	0.0217028
Soltu.DM.06G008820_06G008830_06G008840	1.02639	NA	0.000257629
Soltu.DM.08G005630_08G005640	1.02577	NA	0.0126554
Soltu.DM.07G019800	1.02515	Pentatricopeptide (PPR) repeat profile.; PPR repeat; Coil; TPR-like; PPR: pentatricopeptide repeat domain; PPR repeat family	0.000302156
Soltu.DM.01G033870	1.02487	consensus disorder prediction; ARID domain profile.; ELM2_2; ARID/BRIGHT DNA binding domain; ARID-like; bright_3; ARID	0.00127486
Soltu.DM.07G024900	1.02479	Kinesin; Myosin head (motor domain); Myosin heavy chain signature; iq_5; consensus disorder prediction; MYSc_2a; IQ motif profile.; MYSc_Myo8; Coil; IQ calmodulin-binding motif; Myosin N-terminal SH3-like domain profile.; Myosin motor domain profile.; P-loop containing nucleoside triphosphate hydrolases	0.000400766
Soltu.DM.07G014120	1.02386	KOW_RPL27; Ribosomal protein L27e signature.; Translation proteins SH3-like domain; Ribosomal L27e protein family; kow_9	0.000173628
Soltu.DM.08G005000	1.02353	Vaccinia Virus protein VP39; S-adenosyl-L-methionine-dependent methyltransferases	0.000274414
Soltu.DM.07G000060	1.02346	Nucleotide-binding domain; FAD dependent oxidoreductase	0.00385315
Soltu.DM.11G007550	1.02313	C1.4: 5'-Nucleotidase Like; HAD-like; Haloacid Dehalogenase; Pyrimidine 5'-nucleotidase (UMPH-1)	0.0227542
Soltu.DM.06G000650	1.02277	EFTU_III; Elongation factor Tu [tuf].; Translation factors; Elongation factor Tu domain 2; EF_Tu; Translational (tr)-type guanine nucleotide-binding (G) domain signature.; EF-Tu: translation elongation factor Tu; EFTU_II; Elongation factor Tu GTP binding domain; Translation proteins; Translational (tr)-type guanine nucleotide-binding (G) domain profile.; Elongation factor Tu C-terminal domain; sm…	0.00070889
Soltu.DM.11G026280	1.02266	Histone-fold; Histone H4 signature; Centromere kinetochore component CENP-T histone fold; Histone H4 signature.; h44; H4; Histone	0.0272555
Soltu.DM.06G032940	1.02261	RPL10a_RPL10e; uL16_euk_arch: ribosomal protein uL16; Ribosomal protein L16p/L10e; Ribosomal_L16_L10e; Ribosomal protein L10e signature.	9.7733e-05
Soltu.DM.12G022690	1.02239	STKc_IRAK; L domain-like; Protein kinase domain profile.; serkin_6; Serine/Threonine protein kinases active-site signature.; consensus disorder prediction; Protein tyrosine and serine/threonine kinase; Malectin domain; Phosphorylase Kinase; domain 1; Protein kinase-like (PK-like); Ribonuclease Inhibitor; Transferase(Phosphotransferase) domain 1	0.000948854
Soltu.DM.10G002520_10G002530	1.022	NA	0.00161403
Soltu.DM.04G036190	1.02152	consensus disorder prediction; Protein of unknown function (DUF4101)	4.31263e-05
Soltu.DM.10G000100	1.02131	Pentatricopeptide (PPR) repeat profile.; PPR: pentatricopeptide repeat domain; PPR repeat; PPR repeat family	0.00277099
Soltu.DM.02G020000	1.02125	ARM repeat; IQ motif profile.; P-loop containing nucleoside triphosphate hydrolases; iq_5; Armadillo/plakoglobin ARM repeat profile.; IQ calmodulin-binding motif; Calponin homology (CH) domain; Calponin-homology domain, CH-domain; Calponin homology (CH) domain profile.; Coil; arm_5; consensus disorder prediction	0.00652313
Soltu.DM.03G029750	1.02115	Carbamoyl-phosphate synthase protein GATase domain signature; Anthranilate synthase component II signature; CPSase_sm_chain_2; Carbamoyl phosphate synthetase; CPSaseIIsmall: carbamoyl-phosphate synthase, small subunit; Glutamine amidotransferase superfamily signature; Carbamoyl-phosphate synthase small chain, CPSase domain; Class I glutamine amidotransferase-like; Carbamoyl phosphate synthetase, …	3.62017e-05
Soltu.DM.01G036340	1.02091	consensus disorder prediction; NAD(P)-binding Rossmann-like domain; FAD/NAD(P)-binding domain	0.000336023
Soltu.DM.06G033490	1.02074	consensus disorder prediction; Ribosomal protein S8e; eS8: ribosomal protein eS8; Ribosomal_S8e_like; Ribosomal protein S8e signature.	0.000429605
Soltu.DM.01G040050	1.0207	DEXHc_RecQ; consensus disorder prediction; recQ_fam: ATP-dependent DNA helicase, RecQ family; DEAD/DEAH box helicase; P-loop containing nucleoside triphosphate hydrolases; SF2_C_RecQ; Superfamilies 1 and 2 helicase C-terminal domain profile.; ultradead3; Helicase conserved C-terminal domain; DEAH-box subfamily ATP-dependent helicases signature.; RecQ zinc-binding; helicmild6; Superfamilies 1 and …	0.00149182
Soltu.DM.10G027980	1.02066	U3snoRNP11; Coil; consensus disorder prediction; Utp11 protein	0.00424818
Soltu.DM.09G023530	1.02055	Ribosomal L22e protein family	0.000510913
Soltu.DM.05G025140	1.02027	Histone; h44; Histone H4 signature.; consensus disorder prediction; H4; Histone H4 signature; Centromere kinetochore component CENP-T histone fold; Histone-fold	0.0284546
Soltu.DM.06G027520	1.02022	LSM domain; Sm-like ribonucleoproteins; Sm3; Sm_E	0.000147002
Soltu.DM.04G028840	1.02006	Ribosomal protein L7Ae/L30e/S12e/Gadd45 family; Ribosomal protein L30e signature 1.; L30e-like; Ribosomal protein L30e signature 2.	0.000260683
Soltu.DM.08G021160	1.01976	Translational machinery components	0.000101286
Soltu.DM.10G000610	1.01939	consensus disorder prediction; DEADc_DDX49; Coil; DEAD-box subfamily ATP-dependent helicases signature.; Superfamilies 1 and 2 helicase ATP-binding type-1 domain profile.; SF2_C_DEAD; DEAD/DEAH box helicase; DEAD-box RNA helicase Q motif profile.; helicmild6; ultradead3; Helicase conserved C-terminal domain; Superfamilies 1 and 2 helicase C-terminal domain profile.; P-loop containing nucleoside t…	0.000350255
Soltu.DM.04G026010	1.01858	NTF2-like; Glycosyl hydrolase family 9; Six-hairpin glycosidases	0.00654095
Soltu.DM.11G007290	1.01832	Ap4A_hydrolase_plant_like; Nucleoside Triphosphate Pyrophosphohydrolase; Nudix; Myo-inositol oxygenase; RNA pyrophosphohydrolase [rppH].; NUDIX domain; HD-domain/PDEase-like; Nudix hydrolase domain profile.; Nudix box signature.	0.000303869
Soltu.DM.01G025380	1.01817	Ubiquitin domain signature.; Ribosomal protein S27a; Ubiquitin family; Ubiquitin-like; Coil; Zn-binding ribosomal proteins; Ribosomal_S27_2; ubq_7; Ubl_ubiquitin; Ubiquitin signature; Ubiquitin domain profile.	0.000447022
Soltu.DM.12G026300	1.0181	10kDa chaperonin signature; GroES-like; Chaperonin 10 Kd subunit; Cpn21; 10 kDa chaperonin [groS].; cpn10; 10 Kd Chaperonin; Chaperonins cpn10 signature.; Cpn10_2	2.83229e-05
Soltu.DM.03G026440	1.01806	Leucine Rich repeat; consensus disorder prediction; Coil; LRR_RI_2; RNI-like; P-loop containing nucleoside triphosphate hydrolases; C-terminal of Roc, COR, domain; Ribonuclease Inhibitor; Ras of Complex, Roc, domain of DAPkinase	0.00139474
Soltu.DM.05G026510	1.01802	Haloacid Dehalogenase; C1.5: HAD, Beta-PGM, Phosphatase Like; HAD-like; HAD-SF-IA-v3: HAD hydrolase, family IA, variant 3; Haloacid dehalogenase-like hydrolase	0.000171951
Soltu.DM.06G014810	1.01796	Coil; NMD3 family; consensus disorder prediction	0.00367273
Soltu.DM.06G024970	1.01786	NA	0.000826863
Soltu.DM.07G005190	1.0178	consensus disorder prediction; 50S ribosomal protein L12 [rpl12].; 60s Acidic ribosomal protein	0.000408238
Soltu.DM.10G000270	1.01768	consensus disorder prediction	0.000198235
Soltu.DM.04G025260	1.01746	AAA+ lid domain; AAA_5; ATPase family associated with various cellular activities (AAA); AAA; AAA-protein family signature.; P-loop containing nucleoside triphosphate hydrolases; Coil; FtsH protease domain-like	5.36579e-05
Soltu.DM.12G029880	1.01744	exoiiiendus; Exonuclease; REX4_like; Ribonuclease H-like; consensus disorder prediction	0.000715496
Soltu.DM.03G036550	1.01704	IQ motif profile.; consensus disorder prediction; P-loop containing nucleoside triphosphate hydrolases; iq_5; IQ calmodulin-binding motif	0.0125903
Soltu.DM.11G007600	1.01684	Pentatricopeptide (PPR) repeat profile.; PPR repeat; PPR repeat family; Pentatricopeptide repeat domain; Coil; TPR-like; PPR: pentatricopeptide repeat domain	0.000421065
Soltu.DM.02G010750	1.01666	Rubisco LSMT substrate-binding; SET domain; RuBisCo LSMT C-terminal, substrate-binding domain; set domain protein methyltransferase	1.02122e-05
Soltu.DM.01G044240	1.01663	NA	0.00209896
Soltu.DM.08G001900	1.01622	Glycogen Phosphorylase B;; UDP-Glycosyltransferase/glycogen phosphorylase; Monogalactosyldiacylglycerol (MGDG) synthase; Glycosyltransferase family 28 C-terminal domain; GT28_Beta-DGS-like	5.62553e-05
Soltu.DM.02G033080	1.01603	Peptide Deformylase; Peptide deformylase [def].; Peptide deformylase signature; pept_deformyl: peptide deformylase; Peptide deformylase; Pep_deformylase; Polypeptide deformylase; consensus disorder prediction	5.02772e-05
Soltu.DM.01G037000	1.01573	L30e-like; Ribosomal protein L7Ae signature.; Ribosomal protein L7A family signature; Ribosomal protein L7A/RS6 family signature; Ribosomal protein L7Ae/L30e/S12e/Gadd45 family	0.000616641
Soltu.DM.03G021860	1.01538	Ubiquitin family; Ubiquitin domain signature.; Zn-binding ribosomal proteins; ubq_7; Ubiquitin-like; Ribosomal_L40e_3; Ubl_ubiquitin; Ribosomal L40e family; Ubiquitin signature; Ubiquitin domain profile.	0.0014325
Soltu.DM.04G028490	1.01523	Methyltransferase domain; S-adenosyl-L-methionine-dependent methyltransferases; AdoMet_MTases	9.55485e-05
Soltu.DM.09G027440	1.01519	consensus disorder prediction; helicmild6; FERM_F1_KIND2; Coil; DEAD/DEAH box helicase; DEAD-box RNA helicase Q motif profile.; DEADc_DDX24; DEAD-box subfamily ATP-dependent helicases signature.; ultradead3; Helicase conserved C-terminal domain; Superfamilies 1 and 2 helicase ATP-binding type-1 domain profile.; SF2_C_DEAD; P-loop containing nucleoside triphosphate hydrolases; Superfamilies 1 and …	0.000989899
Soltu.DM.03G033250	1.01519	alpha/beta-Hydrolases; UCP031088_abhydr; Prolyl endopeptidase family serine active site.	0.011779
Soltu.DM.02G012870	1.01493	Ribosomal_L20; rplT_bact: ribosomal protein bL20; Ribosomal protein L20; Ribosomal protein L20 signature.; Ribosomal protein L20 signature; 50S ribosomal protein L20 [rplT].	0.000287244
Soltu.DM.06G011650	1.01471	Pentatricopeptide (PPR) repeat profile.; PPR repeat family; PPR: pentatricopeptide repeat domain; PPR repeat	0.00911564
Soltu.DM.04G033530	1.01462	Trp-Asp (WD) repeats profile.; WD40 repeat-like; G protein beta WD-40 repeat signature; consensus disorder prediction; Coil; Trp-Asp (WD) repeats signature.; WD domain, G-beta repeat; Trp-Asp (WD) repeats circular profile.; WD40_4	0.00710915
Soltu.DM.01G040490	1.01441	AMP_N_2; Creatinase/methionine aminopeptidase superfamily; Prolidase; Metallopeptidase family M24; Aminopeptidase P, N-terminal domain; Creatinase/aminopeptidase; Creatinase/prolidase N-terminal domain	0.000284151
Soltu.DM.04G030380	1.01413	ENTH domain profile.; ANTH_N_AP180_plant; ANTH domain; ENTH/VHS domain	0.0436989
Soltu.DM.12G000040	1.01399	TOG_3; Importin repeat; IBN_N_2; Importin repeat 6; HEAT repeat; ARM repeat; HEAT repeat profile.; HEAT repeats	0.0024373
Soltu.DM.01G028230	1.01392	CCCH zinc finger; RNA-binding, Nab2-type zinc finger; KH domain; Zinc finger C-x8-C-x5-C-x3-H type (and similar); Eukaryotic type KH-domain (KH-domain type I); kh_6; Type-1 KH domain profile.; Zinc finger C3H1-type profile.; consensus disorder prediction; KH-I; c3hfinal6	0.000653438
Soltu.DM.01G006010	1.01338	Ribosomal protein L30e signature 1.; L30e-like; 50S ribosomal protein L30e [rpl30e].; Ribosomal protein L7Ae/L30e/S12e/Gadd45 family; Ribosomal protein L30e signature 2.	0.000338625
Soltu.DM.09G024880	1.0127	Coil; consensus disorder prediction; Tesmin/TSO1-like CXC domain, cysteine-rich domain; CRC domain profile.; CXC_2	9.88294e-05
Soltu.DM.04G024830	1.01245	AIR synthase related protein, C-terminal domain; AIR synthase related protein, N-terminal domain; PurM; purM: phosphoribosylformylglycinamidine cyclo-ligase; PurM N-terminal domain-like; PurM C-terminal domain-like; Phosphoribosylformylglycinamidine cyclo-ligase [purM].	0.000238387
Soltu.DM.02G021470	1.01238	GTPase Era [era].; Prokaryotic type KH domain (KH-domain type II); MMAA-like; Era-type guanine nucleotide-binding (G) domain profile.; consensus disorder prediction; small_GTP: small GTP-binding protein domain; KH domain; Era; P-loop containing nucleoside triphosphate hydrolases; Type-2 KH domain profile.; era: GTP-binding protein Era; 50S ribosome-binding GTPase	0.00428576
Soltu.DM.05G006930	1.01223	P-loop containing nucleoside triphosphate hydrolases; SF2_C_Ski2; DSHCT_2; consensus disorder prediction; DEXHc_Mtr4-like; Superfamilies 1 and 2 helicase C-terminal domain profile.; ultradead3; Superfamilies 1 and 2 helicase ATP-binding type-1 domain profile.; DEAD/DEAH box helicase; helicmild6; DSHCT (NUC185) domain; Coil	0.00221361
Soltu.DM.03G030140	1.01176	consensus disorder prediction; Protein of unknown function (DUF3223)	0.000273101
Soltu.DM.05G027110	1.0115	cpn10; 10kDa chaperonin signature; Chaperonin 10 Kd subunit; 10 Kd Chaperonin; Cpn10_2; GroES-like	0.0002097
Soltu.DM.12G021240	1.01148	mt_12; consensus disorder prediction; mTERF	0.00552648
Soltu.DM.02G006270	1.01142	consensus disorder prediction	0.000700781
Soltu.DM.06G002320	1.0114	Pentatricopeptide (PPR) repeat profile.; HCP-like; PPR repeat family; PPR: pentatricopeptide repeat domain	0.00108075
Soltu.DM.02G033480	1.01131	Coil; tRNA pseudouridine synthase B [truB].; TruB: tRNA pseudouridine(55) synthase; consensus disorder prediction; Pseudouridine synthase; TruB family pseudouridylate synthase (N terminal domain); PseudoU_synth_EcTruB; tRNA pseudouridylate synthase B C-terminal domain	0.000223888
Soltu.DM.01G026040	1.01123	consensus disorder prediction; ERCC4_2; Restriction endonuclease-like; winged helix"" repressor DNA binding domain; ERCC4 domain	0.000176888
Soltu.DM.07G004590	1.01011	Tetratricopeptide repeat; TPR repeat profile.; Coil; tpr_5; TPR-like; TPR repeat region circular profile.	0.00233944
Soltu.DM.08G016870	1.01007	consensus disorder prediction; Coil	0.000250807
Soltu.DM.11G008830	1.00992	OST-type HTH domain profile.; consensus disorder prediction; OST-HTH/LOTUS domain; PIN_limkain_b1_N_like; LOTUS; OST-HTH Associated domain; NYN domain	0.00965187
Soltu.DM.05G010390	1.00972	consensus disorder prediction; 60Kd inner membrane protein; Coil; yidC_oxa1_cterm: membrane protein insertase, YidC/Oxa1 family	0.000198024
Soltu.DM.02G018650	1.00936	F-box domain profile.; F-box domain	0.0496989
Soltu.DM.07G028660	1.00894	Terpene_cyclase_plant_C1; Terpene synthase, N-terminal domain; Terpene Cyclase Like 1 N-term; Terpenoid cyclases/Protein prenyltransferases; Farnesyl Diphosphate Synthase; Terpenoid synthases; Terpene synthase family, metal binding domain	0.000525674
Soltu.DM.03G026000	1.00884	Ribosomal proteins 50S-L15, 50S-L18e, 60S-L27A; consensus disorder prediction; Ribosomal proteins L15p and L18e; 50S ribosomal protein L15 [rplO].; Ribosomal protein L15 signature.	0.00037018
Soltu.DM.09G005490	1.00856	ultradead3; DEXHc_DHX33; P-loop containing nucleoside triphosphate hydrolases; consensus disorder prediction; DEAH-box subfamily ATP-dependent helicases signature.; Superfamilies 1 and 2 helicase ATP-binding type-1 domain profile.	0.000189066
Soltu.DM.05G004480	1.00844	FNR_like; Oxidoreductase NAD-binding domain; Phenol hydroxylase reductase family signature; Translation factors; Ferredoxin reductase-type FAD binding domain profile.; Ferredoxin reductase-like, C-terminal NADP-linked domain; Riboflavin synthase domain-like	2.88603e-05
Soltu.DM.04G030940	1.00769	Pentatricopeptide (PPR) repeat profile.; PPR repeat family; TPR-like; PPR: pentatricopeptide repeat domain; PPR repeat	0.00494504
Soltu.DM.04G024050	1.0074	consensus disorder prediction	0.000287244
Soltu.DM.03G031460	1.00734	fbox_2; F-box domain	0.00757351
Soltu.DM.03G020180	1.00725	3-oxoacyl-[acyl-carrier-protein] synthase 3 [fabH].; Thiolase-like; KAS_III; 3-Oxoacyl-[acyl-carrier-protein (ACP)] synthase III; 3-Oxoacyl-[acyl-carrier-protein (ACP)] synthase III C terminal; fabH: 3-oxoacyl-[acyl-carrier-protein] synthase III	0.000642011
Soltu.DM.07G026490	1.00708	IGPS_HisHF; IMP_synth_hisH: imidazole glycerol phosphate synthase, glutamine amidotransferase subunit; hisF: imidazoleglycerol phosphate synthase, cyclase subunit; HisF; Imidazole glycerol phosphate synthase subunit HisH [hisH].; consensus disorder prediction; Histidine biosynthesis protein; Glutamine amidotransferase type 1 domain profile.; Aldolase class I; Class I glutamine amidotransferase-li…	0.000251903
Soltu.DM.06G033640	1.00662	NA	0.00854304
Soltu.DM.04G010400	1.00573	NA	0.000315681
Soltu.DM.06G006540	1.00561	Soluble glutathione S-transferase C-terminal domain profile.; EF1G_2; Main (cytGST); Elongation factor 1 (EF-1) gamma C-terminal domain profile.; eEF1-gamma domain; consensus disorder prediction; Glutathione S-transferase, C-terminal domain; GST C-terminal domain-like; Glutaredoxin; Glutathione Transferase (cytosolic); Soluble glutathione S-transferase N-terminal domain profile.; Elongation facto…	0.000451566
Soltu.DM.11G012370	1.00545	consensus disorder prediction; Vaccinia Virus protein VP39; S-adenosyl-L-methionine-dependent methyltransferases; AdoMet-dependent rRNA methyltransferase <gene_name> [SPB1].; Coil; FtsJ-like methyltransferase; Spb1 C-terminal domain; Domain of unknown function (DUF3381); Ribosomal RNA large subunit methyltransferase E [rlmE].	0.00305519
Soltu.DM.06G014290	1.00473	Aldolase class I; leuA_bact: 2-isopropylmalate synthase; HMGL-like; LeuA_dimer_2; Alpha-isopropylmalate and homocitrate synthases signature 1.; 2-isopropylmalate synthase LeuA, allosteric (dimerisation) domain; Aldolase; LeuA allosteric (dimerisation) domain; DRE_TIM_IPMS; Pyruvate carboxyltransferase domain.; 2-isopropylmalate synthase [leuA].	7.26458e-06
Soltu.DM.12G015780	1.00451	NA	0.0145061
Soltu.DM.09G014500	1.0042	ENDO3c; DNA-glycosylase; consensus disorder prediction; DNA_Glycosylase_C; HhH-GPD superfamily base excision DNA repair protein; Nucleoside Triphosphate Pyrophosphohydrolase; endo3end; mutY: A/G-specific adenine glycosylase; Nudix; Endonuclease III iron-sulfur binding region signature.; NUDIX domain; Hypothetical protein; domain 2	0.000635136
Soltu.DM.08G024720	1.00368	consensus disorder prediction; FHA; Coil; FHA domain; SMAD/FHA domain; Forkhead-associated (FHA) domain profile.; FHA_2	0.00232822
Soltu.DM.02G001910	1.00353	PPR repeat; Pentatricopeptide (PPR) repeat profile.; DYW family of nucleic acid deaminases; PPR repeat family; PPR: pentatricopeptide repeat domain	0.00204783
Soltu.DM.10G001140	1.0035	consensus disorder prediction; Coil; DEK C-terminal domain; DEK C terminal domain	0.00201853
Soltu.DM.08G013080	1.00334	Yeast translation eEF2 (G' domain); P-loop containing nucleoside triphosphate hydrolases; Translational (tr)-type guanine nucleotide-binding (G) domain signature.; Elongation Factor G (Translational Gtpase); Elongation factor G C-terminus; Elongation Factor G, domain III; EF2_II; Ribosomal protein S5 domain 2-like; Elongation factor G, domain IV; Elongation factor Tu GTP binding domain; Translati…	0.000320158
Soltu.DM.07G004730	1.003	WD40_4; Trp-Asp (WD) repeats profile.; WD40; Trp-Asp (WD) repeats signature.; Quinoprotein alcohol dehydrogenase-like; WD domain, G-beta repeat; G protein beta WD-40 repeat signature; Trp-Asp (WD) repeats circular profile.; consensus disorder prediction	0.00208053
Soltu.DM.05G001550	1.00079	UDP-Glycosyltransferase/glycogen phosphorylase; GT1_Gtf-like; UDP-glucoronosyl and UDP-glucosyl transferase; Glycogen Phosphorylase B;	0.000860094
Soltu.DM.12G011060	1.00054	Ribosomal protein S12e signature.; Ribosomal protein S12E family signature; Ribosomal protein L7Ae/L30e/S12e/Gadd45 family; L30e-like	0.00129926
Soltu.DM.11G002490	1.00029	X8 domain; Glycosidases; Glycosyl hydrolases family 17 signature.; X8_cls; Glycosyl hydrolases family 17; (Trans)glycosidases	0.00140205
Soltu.DM.08G022230	1.00007	consensus disorder prediction	0.000138947
Soltu.DM.12G004510	0.999816	Nucleotidylyl transferase; tRNA synthetases class I (W and Y); Aminoacyl-transfer RNA synthetases class-I signature.; trpS: tryptophan--tRNA ligase; HUPs; TrpRS_core; Tryptophan--tRNA ligase [trpS].; Tryptophanyl-tRNA synthetase signature	6.09168e-05
Soltu.DM.02G019360	0.999187	Pentatricopeptide (PPR) repeat profile.; PPR: pentatricopeptide repeat domain; PPR repeat; PPR repeat family	0.0116701
Soltu.DM.05G020780	0.998954	Ribosomal_S15p_S13e; S15/NS1 RNA-binding domain; Ribosomal_S13_N_2; Ribosomal protein S15; 30S ribosomal protein S15 [rpsO].; Ribosomal_S15_2; Ribosomal protein S15 signature.; Ribosomal S13/S15 N-terminal domain	0.00126668
Soltu.DM.07G014220	0.998802	UDP-Glycosyltransferase/glycogen phosphorylase; Glycogen Phosphorylase B;; GT1_Gtf-like; UDP-glycosyltransferases signature.; UDP-glucoronosyl and UDP-glucosyl transferase	0.0178684
Soltu.DM.05G023600	0.998365	Dihydroxy-acid and 6-phosphogluconate dehydratases signature 2.; IlvD/EDD N-terminal domain-like; ilvD: dihydroxy-acid dehydratase; LeuD/IlvD-like; Dihydroxy-acid and 6-phosphogluconate dehydratases signature 1.; Dehydratase family; Dihydroxy-acid dehydratase [ilvD].	4.36048e-05
Soltu.DM.12G024380	0.998207	Pentatricopeptide (PPR) repeat profile.; TPR-like; PPR repeat; PPR: pentatricopeptide repeat domain; DYW family of nucleic acid deaminases; PPR repeat family	0.00350378
Soltu.DM.06G024840	0.997748	consensus disorder prediction; Transferase(Phosphotransferase) domain 1; Phosphorylase Kinase; domain 1; Protein kinases ATP-binding region signature.; STKc_IRAK; Ribonuclease Inhibitor; Protein kinase domain profile.; Protein kinase-like (PK-like); Protein kinase domain; Leucine rich repeat; Leucine rich repeat N-terminal domain; L domain-like	0.000613158
Soltu.DM.08G020280	0.997551	Ribosomal_L2_C_2; Translation proteins SH3-like domain; consensus disorder prediction; Ribosomal protein L2 signature.; Ribosomal protein L2; Ribosomal Proteins L2, C-terminal domain; rplB_bact: ribosomal protein uL2	0.000249825
Soltu.DM.12G006090	0.997313	CYCLIN; cyclin_7; Cyclin-like; Cyclin, N-terminal domain; Cyclin, C-terminal domain; Cyclin_C_2; Cyclins signature.; Cyclin_A_B_D_E	0.0478258
Soltu.DM.06G019830	0.99726	RplX-like; Ribosomal_L18a; Ribosomal proteins 50S-L18Ae/60S-L20/60S-L18A; 50S ribosomal protein L18Ae [rpl18a].	0.000349203
Soltu.DM.12G010990	0.997052	Coil	0.00082123
Soltu.DM.07G012740	0.996529	NA	0.000299303
Soltu.DM.09G023360	0.996426	Trp-Asp (WD) repeats signature.; Trp-Asp (WD) repeats circular profile.; WD40_4; WD40 repeat-like; WD domain, G-beta repeat; Trp-Asp (WD) repeats profile.	0.00047344
Soltu.DM.06G024600	0.996366	30S ribosomal protein S27e [rps27e].; Zn-binding ribosomal proteins; Ribosomal protein S27; Ribosomal protein S27e signature.	0.000780897
Soltu.DM.02G004140	0.996155	TDP2; Ran binding protein zinc finger-like; Zinc finger RanBP2-type signature.; zf_4; Endonuclease/Exonuclease/phosphatase family; DNase I-like	0.000268487
Soltu.DM.10G024470	0.995953	NA	0.000181146
Soltu.DM.06G034210	0.995686	Translation proteins SH3-like domain; Ribosomal protein L14; KOW_RPL14	0.000260857
Soltu.DM.09G009560	0.99563	Pentacotripeptide-repeat region of PRORP; Pentatricopeptide (PPR) repeat profile.; PPR repeat; PPR repeat family; PPR: pentatricopeptide repeat domain; Pentatricopeptide repeat domain	0.0117389
Soltu.DM.07G015140	0.995629	Coil; Las1-like	0.00283452
Soltu.DM.11G006540	0.995576	Ribonuclease H-like; Ribonuclease HII; TIGR00729: ribonuclease HII; Ribonuclease hii. Domain 2; RNase_HII_eukaryota_like	0.000525815
Soltu.DM.02G026950	0.995162	PB1 domain; PB1_UP2; CAD & PB1 domains; PB1_new	0.00462017
Soltu.DM.01G018650	0.994994	Zn-binding ribosomal proteins; 50S ribosomal protein L37Ae [rpl37ae].; Ribosomal L37ae protein family	0.0027021
Soltu.DM.02G013410	0.994972	S4 domain; Ribosomal protein S4e signature.; S4 RNA-binding domain profile.; s4_6; KOW_RPS4; kow_9; 30S ribosomal protein S4e [rps4e].; KOW motif; S4; 40S ribosomal protein S4 C-terminus; RS4NT (NUC023) domain; Ribosomal family S4e; RPS4a_RPS4e	0.000308117
Soltu.DM.07G028580	0.994865	Phosphoglycerate_kinase; Phosphoglycerate kinase; Phosphoglycerate kinase family signature; Phosphoglycerate kinase [pgk].; Phosphoglycerate kinase signature.; Pgk	0.000850228
Soltu.DM.06G006900_06G006910	0.994483	NA	0.000231221
Soltu.DM.08G019960	0.994289	HLH; Coil; Ribosomal_L7_archeal_euk; Helix-loop-helix DNA-binding domain; Ribosomal L30 N-terminal domain; finulus; uL30_euk: 60S ribosomal protein uL30; Ribosomal protein L30p/L7e; HLH, helix-loop-helix DNA-binding domain; Ribosomal protein L30 signature.; Myc-type, basic helix-loop-helix (bHLH) domain profile.	0.000767625
Soltu.DM.03G036100	0.994078	Ribosomal protein S8	0.000468251
Soltu.DM.11G015020	0.993871	Bira Bifunctional Protein; Domain 2; WHEP_TRS_a_2_a_3_a; Class II aaRS ABD-related; GlyRS_anticodon; GlyRS-like_core; Anticodon binding domain; tRNA synthetase class II core domain (G, H, P, S and T); Glycyl-tRNA synthetase signature; Aminoacyl-transfer RNA synthetases class-II family profile.; WHEP-TRS domain; WHEP-TRS domain profile.; Class II aaRS and biotin synthetases; Coil; S15/NS1 RNA-bind…	0.000344819
Soltu.DM.03G036440	0.99364	Chaperonins cpn60 signature.; GroEL apical domain-like; GROEL; 60kDa chaperonin signature; GroEL; 60 kDa chaperonin [groL].; GroEL-intermediate domain like; GroEL equatorial domain-like; GroEL: chaperonin GroL; TCP-1/cpn60 chaperonin family	0.000310848
Soltu.DM.01G023140	0.993527	consensus disorder prediction; Translocase of chloroplast 159/132, membrane anchor domain; P-loop containing nucleoside triphosphate hydrolases; 3a0901s04IAP86: chloroplast protein import component Toc86/159, G and M domains; AIG1-type G domain profile.; Coil; AIG1 family	0.000959789
Soltu.DM.04G036880	0.993407	Glutaredoxin; Prostaglandin E synthase like.1; Prostaglandin E synthase like; GST_C_mPGES2; Thioredoxin-like; GST C-terminal domain-like; Soluble glutathione S-transferase N-terminal domain profile.; Soluble glutathione S-transferase C-terminal domain profile.; Glutaredoxin domain profile.; Glutaredoxin active site.; Glutathione S-transferase, N-terminal domain	0.0026171
Soltu.DM.10G001950	0.993214	Nucleic acid-binding proteins; Ribosomal protein L2 signature.; Ribosomal_L2_2; Ribosomal_L2_C_2; consensus disorder prediction; Ribosomal Proteins L2, RNA binding domain; Ribosomal protein L2; Translation proteins SH3-like domain; RPL2p_RPL2a_RPL8e_RPL2o; Ribosomal Proteins L2, C-terminal domain	0.000688122
Soltu.DM.10G005220	0.99302	consensus disorder prediction; Coil; Nucleolar protein 12 (25kDa)	0.0003915
Soltu.DM.06G016920	0.992993	Pentatricopeptide (PPR) repeat profile.; PPR: pentatricopeptide repeat domain; PPR repeat; PPR repeat family; DYW family of nucleic acid deaminases	0.0228598
Soltu.DM.01G051360	0.992989	Translational machinery components; Ribosomal L18 of archaea, bacteria, mitoch. and chloroplast; Ribosomal_L18_L5e	0.000663687
Soltu.DM.03G022100	0.992758	PPR repeat; Pentatricopeptide (PPR) repeat profile.; PPR: pentatricopeptide repeat domain; PPR repeat family; HCP-like	0.00874455
Soltu.DM.03G010310_03G010320	0.992657	NA	4.67181e-05
Soltu.DM.10G024020	0.992556	Ribonuclease H-like; Exonuclease; RNA-binding domain, RBD; exoiiiendus; REX1_like	0.00857129
Soltu.DM.07G006750	0.992504	consensus disorder prediction; Coil; Nucleolar protein,Nop52	0.00109331
Soltu.DM.07G020200	0.992407	consensus disorder prediction; Eukaryotic translation initiation factor eIF2A; WD40_4; WD domain, G-beta repeat; WD40; Trp-Asp (WD) repeats profile.; Trp-Asp (WD) repeats signature.; Trp-Asp (WD) repeats circular profile.; Sof1-like domain; G protein beta WD-40 repeat signature; WD40 repeat-like	0.000753977
Soltu.DM.03G010410	0.992359	PT_UbiA_HPT1; UbiA prenyltransferase family	7.58384e-05
Soltu.DM.06G013520_06G013530	0.992098	NA	0.000189066
Soltu.DM.10G023450	0.992019	Coil; PINT_4; consensus disorder prediction; PCI domain profile.; motif in proteasome subunits, Int-6, Nip-1 and TRIP-15; PCI domain; Eukaryotic translation initiation factor 3 subunit A [EIF3A].	0.00262662
Soltu.DM.03G020970	0.991794	consensus disorder prediction	0.000567029
[truncated: 3,411 more rows]

## Sheet: GERMIN3 L66
Table S1: Relative abundance of transcripts in swelling compared with hooked stolons in S. tuberosum subsp. andigena
Accession	Relative abundance swelling vs hooked stolons (log2)	Description	P
Soltu.DM.06G023820	9.45098	TPR repeat region circular profile.; consensus disorder prediction; TPR-like	0.000192401
Soltu.DM.08G001210	7.16141	MFS_NPF7; POT family; MFS general substrate transporter	0.0118516
Soltu.DM.02G013470	6.88919	Isopenicillin N synthase signature; non-haem dioxygenase in morphine synthesis N-terminal; Fe(2+) 2-oxoglutarate dioxygenase domain profile.; Clavaminate synthase-like; 2OG-Fe(II) oxygenase superfamily	0.00152589
Soltu.DM.07G003640	6.42298	TPR repeat region circular profile.; Coil; consensus disorder prediction; TPR-like	0.00504449
Soltu.DM.07G018410	6.39951	GRAS domain family; GRAS family profile.	0.000225851
Soltu.DM.02G026760	6.31389	finulus; consensus disorder prediction; HLH, helix-loop-helix DNA-binding domain; Myc-type, basic helix-loop-helix (bHLH) domain profile.; HLH; Helix-loop-helix DNA-binding domain	0.0151046
Soltu.DM.01G035260	6.11818	consensus disorder prediction; Aluminium activated malate transporter	0.00770315
Soltu.DM.06G007810	6.1167	HUPs; Universal stress protein family; STK_N; Transferase(Phosphotransferase) domain 1; Protein kinase-like (PK-like); Coil; Protein kinase domain profile.; Protein tyrosine and serine/threonine kinase; Phosphorylase Kinase; domain 1; Adenine nucleotide alpha hydrolases-like	0.00906974
Soltu.DM.02G033280	5.70316	consensus disorder prediction; Lateral organ boundaries (LOB) domain; LOB domain profile.; Coil	0.0395337
Soltu.DM.02G030640	5.6641	PLC-like phosphodiesterases; PI-PLCc_At5g67130_like; Phosphatidylinositol (PI) phosphodiesterase; Phosphatidylinositol-specific phospholipase X-box domain profile.	0.0194271
Soltu.DM.11G020480	5.5466	Fusaric acid resistance protein-like	0.0387801
Soltu.DM.06G034760	5.27528	Fantastic Four meristem regulator; consensus disorder prediction	0.00322677
Soltu.DM.11G024550_11G024560	5.19354	NA	0.00181065
Soltu.DM.12G026390	5.10193	GT4_sucrose_synthase; Sucrose synthase; Glycosyl transferases group 1; Glycogen Phosphorylase B;; UDP-Glycosyltransferase/glycogen phosphorylase; sucr_synth: sucrose synthase	6.22718e-06
Soltu.DM.01G045900	4.86912	CAP_PR-1; CRISP family signature 1.; SCP_3; CRISP family signature 2.; PR-1-like; Cysteine-rich secretory protein family; Allergen V5/Tpx-1 family signature	0.0346569
Soltu.DM.08G005970	4.82267	NA	0.0413616
Soltu.DM.12G025490	4.78919	Pectin lyase-like; Pectinesterase signature 2.; Pectinesterase	4.42611e-05
Soltu.DM.05G018750	4.7209	Triose-phosphate Transporter family; tpt: Tpt phosphate/phosphoenolpyruvate translocator	2.19944e-05
Soltu.DM.07G020510	4.67906	GH3 auxin-responsive promoter	0.00212211
Soltu.DM.12G025080	4.67451	ras_sub_4; Transforming protein P21 ras signature; P-loop containing nucleoside triphosphate hydrolases; small_GTP: small GTP-binding protein domain; small GTPase Rho family profile.; Ras family; rho_sub_3; rab_sub_5; Rop_like; ran_sub_2	7.47866e-05
Soltu.DM.01G025110	4.67192	consensus disorder prediction; Coil; WRKY DNA-binding domain; WRKY domain profile.; WRKY DNA -binding domain; WRKY_txn_fact_IIc; WRKY_cls	0.000195212
Soltu.DM.01G025980	4.63903	Membrane transport protein; 2a69: auxin efflux carrier	0.021
Soltu.DM.06G031360	4.61743	Fusaric acid resistance protein-like	0.0106208
Soltu.DM.08G024910	4.6171	Pectinesterase signature 2.; Pectin lyase-like; Pectinesterase	0.000232556
Soltu.DM.06G016070	4.60825	Zinc-binding dehydrogenase; Alcohol dehydrogenase GroES-like domain; alcohol_DH_plants; Zinc-containing alcohol dehydrogenases signature.; GroES-like; NAD(P)-binding Rossmann-fold domains	0.000124865
Soltu.DM.03G022320	4.51415	Protein of unknown function (DUF688); consensus disorder prediction	0.0254774
Soltu.DM.09G021090	4.45889	Lateral organ boundaries (LOB) domain; LOB domain profile.; consensus disorder prediction	0.00384779
Soltu.DM.02G007760	4.40308	GH3 auxin-responsive promoter	0.00051027
Soltu.DM.02G025610	4.34819	consensus disorder prediction	2.70999e-05
Soltu.DM.04G034660	4.18524	Trp-Asp (WD) repeats profile.; WD40_4; G protein beta WD-40 repeat signature; WD domain, G-beta repeat; WD40; WD40 repeat-like; Trp-Asp (WD) repeats circular profile.	0.0182007
Soltu.DM.07G017310	4.08968	TDT_SLAC1_like; Voltage-dependent anion channel	0.00740762
Soltu.DM.01G049040	4.04746	aai_6; Bifunctional inhibitor/lipid-transfer protein/seed storage 2S albumin; Probable lipid transfer; nsLTP_like	0.0324048
Soltu.DM.02G010170	4.01786	UDP-glucoronosyl and UDP-glucosyl transferase; UDP-glycosyltransferases signature.; Glycogen Phosphorylase B;; UDP-Glycosyltransferase/glycogen phosphorylase; GT1_Gtf-like	0.000523236
Soltu.DM.02G010370	4.00596	consensus disorder prediction; ARM repeat	0.0063452
Soltu.DM.01G039710	4.00458	F-box domain; Phloem protein 2; F-box domain profile.	0.0123423
Soltu.DM.08G002340	4.00422	B3_DNA; B3 DNA-binding domain profile.; DNA-binding pseudobarrel domain; B3 DNA binding domain; B3_2	0.0116708
Soltu.DM.05G024820	3.95975	Pectinesterase; Pectinesterase signature 2.; Pectin lyase-like	0.000780892
Soltu.DM.03G002110	3.94525	CBS domain profile.; CBS-domain pair; CBS domain; CBS_pair_SF; consensus disorder prediction	0.00677629
Soltu.DM.12G025620	3.88997	HD-domain/PDEase-like; Myo-inositol oxygenase	0.031955
Soltu.DM.07G021930	3.88506	SRF-like; MADS domain signature; Coil; SRF-type transcription factor (DNA-binding and dimerisation domain); K-box domain profile.; consensus disorder prediction; MADS-box domain signature.; madsneu2; MADS_MEF2_like; MADS-box domain profile.; K-box region	0.0050489
Soltu.DM.01G045770	3.85004	HLH, helix-loop-helix DNA-binding domain; finulus; Myc-type, basic helix-loop-helix (bHLH) domain profile.; HLH; Coil; Helix-loop-helix DNA-binding domain	0.0314497
Soltu.DM.06G018920	3.83802	Cytochrome P450; P450 superfamily signature; Cytochrome p450; Cytochrome P450 cysteine heme-iron ligand signature.; E-class P450 group I signature	0.0343904
Soltu.DM.03G036150	3.77744	Putative Phosphatase; HAD-SF-IB: HAD phosphoserine phosphatase-like hydrolase, family IB; PLP_phosphatas_PHOSPHO2; HAD-like; DKMTPPase-SF: 2,3-diketo-5-methylthio-1-phosphopentane phosphatase	0.0048462
Soltu.DM.12G021500	3.76158	X8 domain; X8_cls; consensus disorder prediction; Glycosidases; Glycosyl hydrolases family 17; (Trans)glycosidases; Coil	1.33171e-05
Soltu.DM.06G022900	3.73281	Myo-inositol oxygenase; HD-domain/PDEase-like	0.000926537
Soltu.DM.07G016210	3.72458	Carboxypeptidase A inhibitor	0.0141558
Soltu.DM.08G007160	3.71982	Jas motif; tify domain; Tify domain profile.; consensus disorder prediction; tify_2	0.028187
Soltu.DM.07G004480	3.71457	Terpene synthase, N-terminal domain; Terpene synthase family, metal binding domain; Terpene Cyclase Like 1 C Terminal Domain; Farnesyl Diphosphate Synthase; Terpenoid synthases; Terpene_cyclase_plant_C1; Isoprenoid Synthase Type I; Coil; Terpenoid cyclases/Protein prenyltransferases	0.00011752
Soltu.DM.02G009110	3.67997	MADS domain signature; MADS-box domain signature.; Coil; K-box domain profile.; madsneu2; SRF-type transcription factor (DNA-binding and dimerisation domain); MADS_MEF2_like; MADS-box domain profile.; SRF-like; K-box region	0.00612378
Soltu.DM.04G037620	3.6369	Glycosidases; AmyAc_bac_euk_BE; Alpha amylase, catalytic domain; Carbohydrate-binding module 48 (Isoamylase N-terminal domain); aamy; Alpha amylase, C-terminal all-beta domain; Immunoglobulins; E set domains; (Trans)glycosidases; E_set_GBE_euk_N; Glycosyl hydrolase domain; GlgB	1.61226e-06
Soltu.DM.07G003670	3.63291	Globins; Globin; class1_nsHb_like; Globin family profile.; Globin-like; Plant globin signature	0.00556016
Soltu.DM.01G049590	3.6316	Nucleotidyl transferase; Spore Coat Polysaccharide Biosynthesis Protein SpsA; Chain A; ADP-glucose pyrophosphorylase signature 2.; ADP-glucose pyrophosphorylase signature 1.; Hexapeptide repeat proteins; Nucleotide-diphospho-sugar transferases; ADP_Glucose_PP; ADP-glucose pyrophosphorylase signature 3.; Trimeric LpxA-like enzymes; glgC: glucose-1-phosphate adenylyltransferase; LbH_G1P_AT_C	1.10491e-06
Soltu.DM.04G036390	3.61999	Auxin responsive protein	0.00318181
Soltu.DM.05G005070	3.60473	Ribonuclease T2 family; RNase_T2_euk; Ribonuclease T2 family histidine active site 2.; Ribonuclease T2 family histidine active site 1.; Ribonuclease Rh-like	0.00347327
Soltu.DM.05G022690	3.60123	Transferase family; Chloramphenicol Acetyltransferase	0.0194437
Soltu.DM.11G006640	3.59695	NA	2.54023e-05
Soltu.DM.09G027800	3.59527	Domain of unknown function (DUF3490)	0.000979807
Soltu.DM.06G029550	3.5841	consensus disorder prediction; NAC domain profile.; No apical meristem (NAM) protein; NAC domain	0.000155873
Soltu.DM.07G023990	3.53753	D-aminoacid aminotransferase-like PLP-dependent enzymes; Amino-transferase class IV	5.44574e-05
Soltu.DM.07G014740	3.49214	consensus disorder prediction	0.0287033
Soltu.DM.11G007480	3.48776	Glutaredoxin domain profile.; Thioredoxin-like; GRX_GRX_like; Glutaredoxin; Coil	4.97907e-05
Soltu.DM.06G031030	3.48346	FAD-binding domain; EFh; EF-hand calcium-binding domain.; Translation factors; Riboflavin synthase domain-like; NOX_Duox_like_FAD_NADP; Cytochrome B-245 heavy chain signature; Ferric reductase like transmembrane component; EF-hand calcium-binding domain profile.; Ferredoxin reductase-type FAD binding domain profile.; Ferric reductase NAD binding domain; Respiratory burst NADPH oxidase; Ferredoxin…	0.00380021
Soltu.DM.06G010230	3.48123	Coil; Lateral organ boundaries (LOB) domain; LOB domain profile.	0.00438998
Soltu.DM.02G015080	3.47472	consensus disorder prediction; HIF-SF_euk: dullard-like phosphatase domain; NLI interacting factor-like phosphatase; HAD-like; forpap2; HAD_FCP1-like; FCP1 homology domain profile.	6.59469e-05
Soltu.DM.10G003360	3.45983	alpha/beta-Hydrolases; Coil	0.00064885
Soltu.DM.02G033270	3.45648	consensus disorder prediction; Oleosin; Oleosins signature.	0.0403174
Soltu.DM.01G049390	3.44476	NA	0.00554182
Soltu.DM.06G027530_06G027540	3.41178	NA	0.00035611
Soltu.DM.01G024440	3.38741	Trimeric LpxA-like enzymes; Spore Coat Polysaccharide Biosynthesis Protein SpsA; Chain A; ADP-glucose pyrophosphorylase signature 1.; Hexapeptide repeat proteins; ADP_Glucose_PP; Nucleotide-diphospho-sugar transferases; glgC: glucose-1-phosphate adenylyltransferase; ADP-glucose pyrophosphorylase signature 2.; Nucleotidyl transferase; ADP-glucose pyrophosphorylase signature 3.; LbH_G1P_AT_C	0.0220155
Soltu.DM.07G020140	3.38534	consensus disorder prediction; Reticulon domain profile.; Reticulon; Coil	8.31087e-05
Soltu.DM.10G019450	3.36795	Thiamine pyrophosphate enzyme, central domain; Thiamin diphosphate-binding fold (THDP-binding); Thiamine pyrophosphate enzyme, N-terminal TPP binding domain; TPP_PYR_PDC_IPDC_like; Thiamine pyrophosphate enzyme, C-terminal TPP binding domain; TPP_PDC_IPDC; Pyruvt_ip_decrb; DHS-like NAD/FAD-binding domain	0.00148908
Soltu.DM.10G003170	3.36149	X8_cls; X8 domain	0.000148132
Soltu.DM.01G024180	3.36099	Acid Proteases; Xylanase inhibitor N-terminal; Xylanase inhibitor C-terminal; Peptidase family A1 domain profile.; Acid proteases	0.00244685
Soltu.DM.04G026480	3.35677	Extensin-like region; consensus disorder prediction	0.00876905
Soltu.DM.09G027200	3.3558	consensus disorder prediction; Coil	4.05477e-05
Soltu.DM.05G003900	3.34426	RING/U-box; consensus disorder prediction; Zinc finger RING-type profile.; Zinc/RING finger domain; Ring finger domain; ring_2	0.00045296
Soltu.DM.02G005890	3.33119	NA	0.000587203
Soltu.DM.02G030920	3.32771	consensus disorder prediction; Spo12 family	0.000332675
Soltu.DM.04G026440	3.31872	Proline rich extensin signature; consensus disorder prediction	0.0311992
Soltu.DM.02G022870	3.29542	ttLC_FACS_AEE21_like; AMP-binding enzyme C-terminal domain; Acetyl-CoA synthetase-like; Putative AMP-binding domain signature.; AMP-binding enzyme	8.87925e-05
Soltu.DM.07G016790	3.29344	Tyrosine phosphatase family; Tyrosine specific protein phosphatases active site.; (Phosphotyrosine protein) phosphatases II; Protein tyrosine phosphatase superfamily; Plant and fungal dual specificity phosphatase signature; PFA-DSP_Siw14	7.90875e-05
Soltu.DM.06G020040	3.29261	Cytochrome p450; Cytochrome P450; Cytochrome P450 cysteine heme-iron ligand signature.; E-class P450 group I signature; P450 superfamily signature	0.0109734
Soltu.DM.11G010120	3.28738	Forkhead-associated (FHA) domain profile.; Coil; SMAD/FHA domain; FHA_2; consensus disorder prediction; PIN_Smg5-6-like; FHA domain; PIN domain; FHA	0.000316014
Soltu.DM.12G004850	3.28692	Cyclins signature.; CYCLIN; Cyclin-like; cyclin_7; Cyclin, N-terminal domain; Cyclin, C-terminal domain; Cyclin_C_2	0.000543747
Soltu.DM.02G009500	3.25876	consensus disorder prediction; Coil; Targeting protein for Xklp2 (TPX2) domain	0.000241765
Soltu.DM.02G006620	3.24885	consensus disorder prediction; Protein kinase domain profile.; serkin_6; STKc_IRAK; Protein kinases ATP-binding region signature.; Phosphorylase Kinase; domain 1; Protein tyrosine and serine/threonine kinase; Serine/Threonine protein kinases active-site signature.; Transferase(Phosphotransferase) domain 1; Protein kinase-like (PK-like)	0.00186605
Soltu.DM.12G003150	3.24151	Coil	0.00181694
Soltu.DM.03G016150	3.23122	consensus disorder prediction; Cell cycle regulated microtubule associated protein	0.00899715
Soltu.DM.05G020140_05G020150	3.22345	NA	0.000159818
Soltu.DM.01G036010	3.21878	Coil; consensus disorder prediction; QWRF family	0.000232556
Soltu.DM.07G026820	3.21188	nsLTP_like; Bifunctional inhibitor/lipid-transfer protein/seed storage 2S albumin; Probable lipid transfer	4.9962e-05
Soltu.DM.10G024480	3.20644	SANT; Myb-type HTH DNA-binding domain profile.; Homeodomain-like; consensus disorder prediction; sant; Myb-like DNA-binding domain	0.00482192
Soltu.DM.01G027600	3.1897	consensus disorder prediction	0.00080589
Soltu.DM.06G023860	3.15233	Ubl_SNRNP25; Ubiquitin-like; Ubiquitin-like domain; consensus disorder prediction	0.00156053
Soltu.DM.12G003500_12G003510	3.14502	NA	0.0363482
Soltu.DM.02G023880	3.1434	consensus disorder prediction	0.000420885
Soltu.DM.03G016410_03G016420	3.11943	NA	1.10491e-06
Soltu.DM.02G030060	3.08972	Glycosyl hydrolase family 81 N-terminal domain; Glycosyl hydrolase family 81 C-terminal domain	0.0105017
Soltu.DM.12G007170	3.08919	SpoIIaa-like; STAS domain; STAS domain profile.; SLC26A transporters signature.; STAS_SulP_like_sulfate_transporter; Sulfate permease family	9.82694e-05
Soltu.DM.06G011700	3.088	CuRO_3_LCC_plant; Multicopper oxidase; Multicopper oxidases signature 1.; laccase: laccase; CuRO_2_LCC_plant; Cupredoxins; Multicopper oxidases signature 2.	0.000230989
Soltu.DM.06G004200	3.07618	Tim17/Tim22/Tim23/Pmp24 family	6.39446e-06
Soltu.DM.06G012180	3.0758	Manganese and iron superoxide dismutases signature.; MnSOD_FeSOD; Manganese superoxide dismutase signature; Iron/manganese superoxide dismutases, C-terminal domain; Iron/manganese superoxide dismutases, alpha-hairpin domain; Fe,Mn superoxide dismutase (SOD), C-terminal domain; Fe; Fe,Mn superoxide dismutase (SOD), N-terminal domain; consensus disorder prediction	0.00103073
Soltu.DM.10G003750	3.0694	consensus disorder prediction; ALOG domain profile.; Protein of unknown function (DUF640)	8.29247e-07
Soltu.DM.02G027020	3.06784	Glycogen Phosphorylase B;; consensus disorder prediction; GT5_Glycogen_synthase_DULL1-like; Starch synthase catalytic domain; Coil; UDP-Glycosyltransferase/glycogen phosphorylase	1.43936e-06
Soltu.DM.03G012280	3.05838	Glycogen Phosphorylase B;; UDP-glucoronosyl and UDP-glucosyl transferase; GT1_Gtf-like; UDP-Glycosyltransferase/glycogen phosphorylase; Coil	0.000739038
Soltu.DM.02G028720	3.05799	Serine/Threonine protein kinases active-site signature.; Transferase(Phosphotransferase) domain 1; Protein kinase domain profile.; STKc_MAPKKK; Protein kinase-like (PK-like); Protein kinase domain; serkin_6; Protein kinases ATP-binding region signature.	0.00118908
Soltu.DM.01G024240	3.05089	Acid proteases; Acid Proteases; Xylanase inhibitor N-terminal; Xylanase inhibitor C-terminal; Peptidase family A1 domain profile.	0.0491498
Soltu.DM.11G026270	3.04993	(Trans)glycosidases; GH18_narbonin; Chitinases family 18 active site.; Glycosyl hydrolases family 18; Glycosidases; 2-S globulin family signature	0.0398795
Soltu.DM.09G009290	3.04617	Leucine Rich Repeat; L domain-like; Leucine rich repeat; Protein kinase domain; STKc_IRAK; LRR_typ_2; Ribonuclease Inhibitor; Phosphorylase Kinase; domain 1; Protein kinase domain profile.; Protein kinase-like (PK-like); Leucine rich repeat N-terminal domain; Leucine Rich repeat; Leucine-rich repeat signature; Transferase(Phosphotransferase) domain 1	0.0004141
Soltu.DM.01G031290	3.04588	Retinal pigment epithelial membrane protein	0.00574251
Soltu.DM.12G010880	3.04523	Phospholipase/Carboxylesterase; alpha/beta-Hydrolases	0.00154064
Soltu.DM.07G022290	3.03762	ADP-glucose pyrophosphorylase signature 3.; Trimeric LpxA-like enzymes; ADP-glucose pyrophosphorylase signature 2.; consensus disorder prediction; Spore Coat Polysaccharide Biosynthesis Protein SpsA; Chain A; Nucleotide-diphospho-sugar transferases; glgC: glucose-1-phosphate adenylyltransferase; Nucleotidyl transferase; ADP-glucose pyrophosphorylase signature 1.; LbH_G1P_AT_C; ADP_Glucose_PP; Hex…	1.33171e-05
Soltu.DM.02G023130	3.03296	consensus disorder prediction; Coil; Regulator of Vps4 activity in the MVB pathway	3.88968e-05
Soltu.DM.01G049550	3.03151	SNARE domain; SNARE_syntaxin1-like; t-snare proteins; tSNARE_6; SynN_4; Syntaxin; t-SNARE coiled-coil homology domain profile.; Coil; SynN; Syntaxin / epimorphin family signature.	0.000128847
Soltu.DM.05G021020	3.02685	consensus disorder prediction	0.00228834
Soltu.DM.05G011860	3.02004	consensus disorder prediction	0.0207923
Soltu.DM.07G012600	3.01201	NA	0.000369867
Soltu.DM.07G019140	3.006	consensus disorder prediction; Coil	0.000343009
Soltu.DM.01G023230	3.00569	TOG_3; CLASP N terminal; ARM repeat	0.000217085
Soltu.DM.07G027260	2.99669	consensus disorder prediction	0.0010338
Soltu.DM.06G025430	2.99166	Coil; K-box region; K-box domain profile.; MADS-box domain signature.; MADS_MEF2_like; MADS domain signature; SRF-type transcription factor (DNA-binding and dimerisation domain); MADS-box domain profile.; madsneu2; SRF-like	0.0497054
Soltu.DM.06G028160	2.98949	consensus disorder prediction	0.000207978
Soltu.DM.06G031040	2.98377	Kinesin motor domain signature.; Kinesin motor domain profile.; Coil; Kinesin heavy chain signature; P-loop containing nucleoside triphosphate hydrolases; consensus disorder prediction; KISc_BimC_Eg5; kinesin_4; Kinesin; Kinesin motor domain	0.000253357
Soltu.DM.10G015640	2.97271	NA	0.00128634
Soltu.DM.06G014770	2.96149	SynN_4; SNARE domain; Coil; SynN; tSNARE_6; t-SNARE coiled-coil homology domain profile.; SNARE_syntaxin1-like; t-snare proteins; Syntaxin / epimorphin family signature.; Syntaxin	0.000357667
Soltu.DM.06G013150	2.9614	AMP-binding enzyme C-terminal domain; AMP-binding enzyme; FACL_fum10p_like; Acetyl-CoA synthetase-like; Putative AMP-binding domain signature.	0.015781
Soltu.DM.05G010550	2.96035	consensus disorder prediction; Targeting protein for Xklp2 (TPX2) domain; Coil	0.000329729
Soltu.DM.03G033640	2.95239	Coil; Kinesin motor domain; KISc_CENP_E; Domain of unknown function (DUF3490); kinesin_4; consensus disorder prediction; Kinesin motor domain signature.; P-loop containing nucleoside triphosphate hydrolases; Kinesin heavy chain signature; Kinesin; Kinesin motor domain profile.	0.000216014
Soltu.DM.07G020800	2.95128	consensus disorder prediction; Protein of unknown function (DUF640); ALOG domain profile.	9.5242e-06
Soltu.DM.05G019180	2.93558	E-class P450 group I signature; P450 superfamily signature; Coil; Cytochrome P450 cysteine heme-iron ligand signature.; Cytochrome P450; Cytochrome p450	0.0437344
Soltu.DM.02G023650	2.93123	GH38N_AMII_LAM_like; Families 57/38 glycoside transferase middle domain; Glycosyl hydrolases family 38 N-terminal domain; Alpha mannosidase middle domain; Alpha_mann_mid_2; Glycoside hydrolase 38; Glycosyl hydrolases family 38 C-terminal domain; Galactose mutarotase-like; Glycosyl hydrolases family 38 C-terminal beta sandwich domain; Glycoside hydrolase/deacetylase	0.00113684
Soltu.DM.01G050940	2.92816	(Trans)glycosidases; MFS general substrate transporter like domains; Nodulin-like; glyco_10; MFS_Mch1p_like; Glycosidases; Glycosyl hydrolases family 10 (GH10) domain profile.; Glycosyl hydrolase family 10 signature; Glycosyl hydrolase family 10; MFS general substrate transporter	0.00442327
Soltu.DM.06G033120	2.91741	Coil; consensus disorder prediction	0.000232556
Soltu.DM.04G037270	2.91519	Peptidase/esterase 'gauge' domain; Prolyl oligopeptidase family; Prolyl oligopeptidase, N-terminal beta-propeller domain; Prolyl endopeptidase family serine active site.; Prolyl oligopeptidase; Prolyl oligopeptidase serine protease (S9A) signature; alpha/beta-Hydrolases	0.0141124
Soltu.DM.06G020010	2.90212	PIN domain; PIN_Smg5-6-like; Forkhead-associated (FHA) domain profile.; FHA domain; SMAD/FHA domain; FHA_2; FHA	0.000113064
Soltu.DM.07G013390	2.9021	Coil; consensus disorder prediction; Kinesin motor domain signature.; Kinesin; P-loop containing nucleoside triphosphate hydrolases; Kinesin motor domain; KISc_CENP_E; Kinesin motor domain profile.; kinesin_4; Kinesin heavy chain signature; Domain of unknown function (DUF3490)	4.19671e-05
Soltu.DM.10G007540	2.89983	TK C-terminal domain-like; Transket_pyr_3; TPP_TK; Transketolase signature 1.; Transketolase signature 2.; Transketolase, thiamine diphosphate binding domain; Thiamin diphosphate-binding fold (THDP-binding); TPP_PYR_DXS_TK_like; Transketolase, pyrimidine binding domain; Transketolase, C-terminal domain; tktlase_bact: transketolase	0.00199822
Soltu.DM.07G013840	2.89366	NA	0.00153413
Soltu.DM.11G024580	2.88946	Coil; consensus disorder prediction	0.00156053
Soltu.DM.06G028540	2.88785	Ribokinase-like; pfkB family of carbohydrate kinases signature 2.; pfkB family of carbohydrate kinases signature 1.; pfkB family carbohydrate kinase; Ribokinase signature; bac_FRK	8.29247e-07
Soltu.DM.05G008430	2.88751	consensus disorder prediction; Plant protein of unknown function (DUF936)	0.000535567
Soltu.DM.06G031110	2.88659	Coil; Tetratricopeptide repeat; tpr_5; consensus disorder prediction; TPR repeat region circular profile.; TPR repeat profile.; TPR-like	0.000306761
Soltu.DM.04G026460	2.88438	consensus disorder prediction	0.0421041
Soltu.DM.04G034780	2.87723	consensus disorder prediction; Homeobox KN domain; HOX_1; homeodomain; Associated with HOX; Homeodomain-like; 'Homeobox' domain profile.; prehox3; Coil	0.00213253
Soltu.DM.01G024140	2.87324	Xylanase inhibitor C-terminal; Acid proteases; Peptidase family A1 domain profile.; Acid Proteases; xylanase_inhibitor_I_like; Xylanase inhibitor N-terminal	6.01724e-05
Soltu.DM.09G023860	2.86738	consensus disorder prediction; Nucleotide-diphospho-sugar transferases; Spore Coat Polysaccharide Biosynthesis Protein SpsA; Chain A; Cellulose synthase	0.000319953
Soltu.DM.01G045840	2.8627	consensus disorder prediction	0.00040817
Soltu.DM.12G028620	2.86225	Transferase family; Chloramphenicol Acetyltransferase	0.00249333
Soltu.DM.11G003950	2.85612	NA	0.000157529
Soltu.DM.04G038160	2.85493	Mad3/BUB1 homology region 1; BUB1 N-terminal domain profile.; consensus disorder prediction; mad3_bub1_i	0.000157529
Soltu.DM.02G012610	2.8489	NagB/RpiA/CoA transferase-like; D-ribose-5-phosphate isomerase (RpiA), lid domain; Ribose 5-phosphate isomerase A (phosphoriboisomerase A); RPI_A	0.0109777
Soltu.DM.03G034930	2.84807	NA	0.0442158
Soltu.DM.02G026020	2.84425	consensus disorder prediction	0.000769201
Soltu.DM.06G010350	2.83485	consensus disorder prediction; Leucine-rich repeat profile.; Protein kinase-like (PK-like); LRR_typ_2; Transferase(Phosphotransferase) domain 1; L domain-like; Leucine rich repeat N-terminal domain; Protein kinase domain profile.; Ribonuclease Inhibitor; Protein tyrosine and serine/threonine kinase; Leucine-rich repeat signature; Phosphorylase Kinase; domain 1; Leucine rich repeat; STKc_IRAK; ser…	0.000588828
Soltu.DM.02G007350	2.82911	Myc-type, basic helix-loop-helix (bHLH) domain profile.; HLH; Helix-loop-helix DNA-binding domain; ACT_UUR-ACR-like; HLH, helix-loop-helix DNA-binding domain; finulus	9.5242e-06
Soltu.DM.08G014220	2.82882	ILK; Phosphorylase Kinase; domain 1; Serine/Threonine protein kinases active-site signature.; Protein kinase domain profile.; Protein kinase-like (PK-like); Protein kinase domain; serkin_6; STKc_Aurora; Protein kinases ATP-binding region signature.; Transferase(Phosphotransferase) domain 1	0.000343067
Soltu.DM.12G010790	2.82134	Protein of unknown function (DUF2921)	0.0163968
Soltu.DM.07G028500	2.82068	NA	0.0005706
Soltu.DM.09G026500	2.81953	AP2 domain; AP2; Ethylene responsive element binding protein signature; DNA-binding domain; AP2/ERF domain profile.; consensus disorder prediction; rav1_2	0.031437
Soltu.DM.05G020150	2.81391	TPR-like; TPR repeat profile.; Translation initiation factor eIF3 subunit 135; Tetratricopeptide repeat; TPR repeat region circular profile.; tpr_5; CLU-central	0.0110001
Soltu.DM.02G033830	2.81072	consensus disorder prediction; Zinc finger, C3HC4 type (RING finger); Zinc finger RING-type profile.; RING/U-box; Zinc/RING finger domain; Zinc finger RING-type signature.; ring_2	0.00092589
Soltu.DM.10G029860	2.80257	Cyclin, C-terminal domain; CYCLIN; Cyclin-like; cyclin_7; Cyclin_C_2; Cyclin, N-terminal domain; Cyclin_A_B_D_E; Cyclins signature.	0.00068553
Soltu.DM.06G020270	2.79819	Coil	2.99612e-05
Soltu.DM.03G035680	2.79701	NA	0.000539575
Soltu.DM.08G001720	2.79675	Phytocyanin domain profile.; OsENODL1_like; Plastocyanin-like domain; Cupredoxins	0.000933436
Soltu.DM.07G002600	2.79304	consensus disorder prediction; Coil	0.000171422
Soltu.DM.04G037640	2.79275	Coil; Cyclins signature.; CYCLIN; Cyclin-like; cyclin_7; Cyclin, N-terminal domain; consensus disorder prediction; Cyclin_A_B_D_E; Cyclin, C-terminal domain; Cyclin_C_2	0.0005243
Soltu.DM.09G023730	2.79196	DNA-binding domain; Coil; Ethylene responsive element binding protein signature; consensus disorder prediction; AP2 domain; AP2/ERF domain profile.; AP2; rav1_2	1.99641e-05
Soltu.DM.04G000200	2.78392	Basic-leucine zipper (bZIP) domain signature.; consensus disorder prediction; bZIP transcription factor; Coil; Leucine zipper domain; bZIP_plant_GBF1; Basic-leucine zipper (bZIP) domain profile.; brlzneu	0.0402407
Soltu.DM.11G000970	2.77522	Coil; Dynamin family; EF-hand calcium-binding domain profile.; EH; Domain of unknown function (DUF5600); EHD; Cytoskeletal-regulatory complex EF hand; consensus disorder prediction; Dynamin-type guanine nucleotide-binding (G) domain profile.; EF-hand; Cleavage site for pathogenic type III effector avirulence factor Avr; P-loop containing nucleoside triphosphate hydrolases; efh_1; eh_3; EH domain …	5.53552e-05
Soltu.DM.02G022880	2.77118	Acetyl-CoA synthetase-like; ttLC_FACS_AEE21_like; Putative AMP-binding domain signature.; AMP-binding enzyme; AMP-binding enzyme C-terminal domain	0.0394118
Soltu.DM.07G020050	2.76689	Coil; consensus disorder prediction; Cell cycle regulated microtubule associated protein; Targeting protein for Xklp2 (TPX2) domain	0.000668893
Soltu.DM.02G022820	2.76343	Cyclin, N-terminal domain; Cyclin-like; Cyclin_C_2; CYCLIN; consensus disorder prediction; Cyclins signature.; cyclin_7; Cyclin, C-terminal domain	0.00140861
Soltu.DM.03G003380	2.76255	Cyclin_A_B_D_E; Cyclin, N-terminal domain; consensus disorder prediction; CYCLIN; Cyclin_C_2; Cyclin-like; Cyclin, C-terminal domain; Cyclins signature.; cyclin_7	0.000515455
Soltu.DM.05G009050	2.75396	Glycosyl hydrolases family 28; Pectin lyase-like; consensus disorder prediction; Polygalacturonase active site.; pbh1	0.00489379
Soltu.DM.03G016400	2.75025	Isopenicillin N synthase signature; Clavaminate synthase-like; non-haem dioxygenase in morphine synthesis N-terminal; 2OG-Fe(II) oxygenase superfamily; Fe(2+) 2-oxoglutarate dioxygenase domain profile.	0.000139878
Soltu.DM.01G024770	2.7479	RING_CH-C4HC3_MARCH; Zinc/RING finger domain; ringv_2; RING-variant domain; Protein of unknown function (DUF3675); Zinc finger RING-CH-type profile.; RING/U-box	0.00467613
Soltu.DM.03G034500	2.73654	consensus disorder prediction; Coil	0.000305299
Soltu.DM.04G028010	2.72974	RRM1_I_PABPs; Eukaryotic RNA Recognition Motif (RRM) profile.; RRM4_I_PABPs; PABP-1234: polyadenylate binding protein, human types 1, 2, 3, 4 family; RNA-binding domain, RBD; Poly(A)-binding protein C-terminal (PABC) domain profile.; RRM2_I_PABPs; rrm2_1; Coil; Poly-adenylate binding protein, unique domain; RNA recognition motif. (a.k.a. RRM, RBD, or RNP domain); PABC (PABP) domain; RRM3_I_PABPs;…	0.000200417
Soltu.DM.09G024540	2.72661	ERG2 and Sigma1 receptor like protein; consensus disorder prediction	0.000392777
Soltu.DM.06G025890	2.71641	Protein of unknown function (DUF674)	0.00302288
Soltu.DM.10G026440	2.71458	CYCLIN; Cyclin-like; consensus disorder prediction; Cyclin, N-terminal domain; cyclin_7; Cyclins signature.; Cyclin, C-terminal domain; Cyclin_A_B_D_E; Cyclin_C_2	0.000670239
Soltu.DM.06G000610	2.71162	consensus disorder prediction; Coil	0.00020075
Soltu.DM.12G011650	2.70536	(Trans)glycosidases; Glycosyl hydrolases family 17 signature.; Glycosidases; X8 domain; X8_cls; Glycosyl hydrolases family 17	0.0266298
Soltu.DM.10G005590	2.70383	Glycogen Phosphorylase B;; UDP-glucoronosyl and UDP-glucosyl transferase; UDP-glycosyltransferases signature.; GT1_Gtf-like; UDP-Glycosyltransferase/glycogen phosphorylase	3.52512e-05
Soltu.DM.08G014270	2.69772	Phosphofructokinase; consensus disorder prediction; ATP-dependent phosphofructokinase family signature; ATP_PFK_TP0108; ATP-dependent 6-phosphofructokinase [pfkA].; Coil	0.000308656
Soltu.DM.05G005310	2.69277	Coil; SET domain; TPR-like; SET domain profile.; set_7; tpr_5	0.000959289
Soltu.DM.06G029640	2.68792	Lycopene cyclase protein; carotene-cycl: lycopene cyclase family protein; Coil; FAD/NAD(P)-binding domain	0.00328232
Soltu.DM.01G038990	2.68216	consensus disorder prediction	0.000775898
Soltu.DM.10G022720	2.67902	Undecaprenyl diphosphate synthase; Ditrans,polycis-undecaprenyl-diphosphate synthase ((2E,6E)-farnesyl-diphosphate specific) [uppS].; Cis_IPPS; Putative undecaprenyl diphosphate synthase; Undecaprenyl pyrophosphate synthase family signature.; uppS: di-trans,poly-cis-decaprenylcistransferase	0.0117046
Soltu.DM.11G019270	2.67665	Ubiquitin Conjugating Enzyme; Ubiquitin-conjugating enzymes family profile.; UBC-like; UBCc; Ubiquitin-conjugating enzyme; Ubiquitin-conjugating enzymes active site.; consensus disorder prediction; ubc_7	0.000148588
Soltu.DM.02G025760	2.67366	Lateral organ boundaries (LOB) domain; consensus disorder prediction; LOB domain profile.	0.0287467
Soltu.DM.06G008810	2.66809	WD40 repeat-like; consensus disorder prediction; Trp-Asp (WD) repeats profile.; Trp-Asp (WD) repeats signature.; WD domain, G-beta repeat; WD40_4; Trp-Asp (WD) repeats circular profile.; WD40	0.000677478
Soltu.DM.03G016070	2.6663	Coil; consensus disorder prediction; Microtubule associated protein (MAP65/ASE1 family)	0.000682891
Soltu.DM.10G022860	2.66418	GDP-fucose protein O-fucosyltransferase; consensus disorder prediction; O-FucT_plant	0.000582516
Soltu.DM.01G045190	2.65951	Terpene Cyclase Like 1 C Terminal Domain; Terpene_cyclase_plant_C1; Farnesyl Diphosphate Synthase; Terpene synthase, N-terminal domain; Isoprenoid Synthase Type I; Terpene synthase family, metal binding domain; Terpenoid cyclases/Protein prenyltransferases; Terpenoid synthases	1.46522e-05
Soltu.DM.09G022880	2.65817	consensus disorder prediction; Networked (NET) actin-binding (NAB) domain profile.; KIP1-like protein; Coil	8.38242e-05
Soltu.DM.06G028180	2.65045	WD domain, G-beta repeat; WD40 repeat-like; Trp-Asp (WD) repeats profile.; WD40_4; WD40; Trp-Asp (WD) repeats signature.; Trp-Asp (WD) repeats circular profile.; Anaphase-promoting complex subunit 4 WD40 domain	0.000135631
Soltu.DM.05G026380	2.63572	NA	0.000500704
Soltu.DM.11G015650	2.63542	Transferase(Phosphotransferase) domain 1; RNA recognition motif. (a.k.a. RRM, RBD, or RNP domain); rrm1_1; RNA-binding domain, RBD; Eukaryotic RNA Recognition Motif (RRM) profile.; Protein kinase domain; Protein kinase domain profile.; serkin_6; Protein kinase-like (PK-like)	0.0316085
Soltu.DM.02G006940	2.62284	NA	0.00364092
Soltu.DM.03G014820	2.62117	Ribonuclease Inhibitor; F-box domain; RNI-like	0.000302793
Soltu.DM.03G000700	2.61465	kinesin_4; Coil; Kinesin; P-loop containing nucleoside triphosphate hydrolases; consensus disorder prediction; Kinesin motor domain profile.; Kinesin heavy chain signature; Kinesin motor domain	8.16195e-05
Soltu.DM.01G020220	2.60356	consensus disorder prediction; DUF761-associated sequence motif; Domain of unknown function (DUF4378)	0.000148132
Soltu.DM.05G007060	2.60077	consensus disorder prediction; Coil; Formin homology-2 (FH2) domain profile.; it6_source; Formin Homology 2 Domain; Formin homology 2 domain (FH2 domain)	0.0226652
Soltu.DM.12G024880	2.5972	consensus disorder prediction; Coil; Plant protein of unknown function (DUF936)	0.000265612
Soltu.DM.07G026920	2.59274	Coil; Kinesin motor domain; kinesin_4; KISc_KLP2_like; Kinesin; Kinesin heavy chain signature; Kinesin motor domain profile.; P-loop containing nucleoside triphosphate hydrolases	0.000380966
Soltu.DM.06G015540	2.59159	Dirigent-like protein	0.0396974
Soltu.DM.10G004010	2.58217	consensus disorder prediction; Coil; Targeting protein for Xklp2 (TPX2) domain; Cell cycle regulated microtubule associated protein	0.000603349
Soltu.DM.03G026980	2.58019	consensus disorder prediction	9.32126e-05
Soltu.DM.02G023600	2.57851	consensus disorder prediction; Coil; TPR repeat region circular profile.; TPR-like; Tetratricopeptide repeat; tpr_5; TPR repeat profile.	0.00100451
Soltu.DM.12G022790	2.57165	Coil; consensus disorder prediction; Cell cycle regulated microtubule associated protein; Targeting protein for Xklp2 (TPX2) domain	0.000675993
Soltu.DM.04G034720	2.56951	Uncharacterized protein family, UPF0114	0.0476899
Soltu.DM.12G024960	2.56613	consensus disorder prediction; Transcriptional repressor, ovate; OVATE domain profile.; A_thal_3678: uncharacterized plant-specific domain TIGR01568	2.38162e-05
Soltu.DM.09G004040	2.55824	consensus disorder prediction; GT1; Myb-like domain profile.; Coil; sant; Myb/SANT-like DNA-binding domain	0.00184217
Soltu.DM.11G023940	2.55416	SANT; consensus disorder prediction; Homeodomain-like; Myb-like DNA-binding domain; Myb-type HTH DNA-binding domain profile.; sant	0.000226856
Soltu.DM.10G026940	2.54242	consensus disorder prediction; Coil	1.61226e-06
Soltu.DM.02G013300	2.53986	CRAL/TRIO domain; SEC14; CRAL/TRIO, N-terminal domain; consensus disorder prediction; CRAL-TRIO lipid binding domain profile.; CRAL/TRIO N-terminal domain; GOLD domain profile.; Coil; CRAL_TRIO_N_2; Phosphatidylinositol Transfer Protein Sec14p; sec14_4	0.000201133
Soltu.DM.12G004490	2.53552	consensus disorder prediction; Serine/Threonine protein kinases active-site signature.; serkin_6; STKc_Aurora; Protein kinase domain profile.; Phosphorylase Kinase; domain 1; Protein kinase domain; Protein kinase-like (PK-like); Protein kinases ATP-binding region signature.; Transferase(Phosphotransferase) domain 1; ILK	0.000185511
Soltu.DM.02G030580	2.52402	MADS domain signature; K-box domain profile.; Coil; consensus disorder prediction; MADS_MEF2_like; SRF-type transcription factor (DNA-binding and dimerisation domain); MADS-box domain signature.; MADS-box domain profile.; SRF-like; K-box region; madsneu2	0.00691651
Soltu.DM.02G020170	2.52105	consensus disorder prediction; UDP-Glycosyltransferase/glycogen phosphorylase; Starch/carbohydrate-binding module (family 53); Coil; Immunoglobulins; Glycogen Phosphorylase B;; Starch synthase catalytic domain; GT5_Glycogen_synthase_DULL1-like; CBM_25_3; Glycosyl transferases group 1; Glycogen synthase [glgA].	6.00679e-06
Soltu.DM.08G022860	2.52093	NA	0.00389439
Soltu.DM.10G025800	2.51673	NAD(P)-binding Rossmann-fold domains; Short-chain dehydrogenases/reductases family signature.; Short-chain dehydrogenase/reductase (SDR) superfamily signature; TR_SDR_c; short chain dehydrogenase; Glucose/ribitol dehydrogenase family signature; Enoyl-(Acyl carrier protein) reductase	0.00515816
Soltu.DM.06G016630	2.50419	Cis_IPPS; uppS: di-trans,poly-cis-decaprenylcistransferase; Putative undecaprenyl diphosphate synthase; Ditrans,polycis-undecaprenyl-diphosphate synthase ((2E,6E)-farnesyl-diphosphate specific) [uppS].; Undecaprenyl pyrophosphate synthase family signature.; Undecaprenyl diphosphate synthase	0.030771
Soltu.DM.04G026420	2.4966	consensus disorder prediction; Extensin-like region	0.0133404
Soltu.DM.03G017950	2.49581	P-loop containing nucleoside triphosphate hydrolases; Kinesin motor domain profile.; kinesin_4; consensus disorder prediction; RuvA domain 2-like; Helix-hairpin-helix motif; Kinesin heavy chain signature; Kinesin motor domain; Kinesin	0.000169865
Soltu.DM.08G028810	2.49514	DNA Binding (I); Coil; HMG boxes A and B DNA-binding domains profile.; consensus disorder prediction; hmgende2; HMGB-UBF_HMG-box; HMG-box; HMG (high mobility group) box	0.000472602
Soltu.DM.08G022990	2.4938	Pyruvate kinase, barrel domain; PK beta-barrel domain-like; PK C-terminal domain-like; pyruv_kin: pyruvate kinase; Pyruvate kinase family signature; Pyruvate kinase active site signature.; Phosphoenolpyruvate/pyruvate domain; Pyruvate kinase, alpha/beta domain	3.82899e-05
Soltu.DM.05G010970	2.48491	Ubiquitin Conjugating Enzyme; Ubiquitin-conjugating enzyme; UBC-like	0.000945513
Soltu.DM.10G019020	2.48139	Peroxidases active site signature.; Haem peroxidase superfamily signature; Peroxidase; Plant heme peroxidase family profile.; secretory_peroxidase; Heme-dependent peroxidases; Plant peroxidase signature; Peroxidases proximal heme-ligand signature.	0.0139012
Soltu.DM.11G003000	2.47576	consensus disorder prediction; Coil	0.000696317
Soltu.DM.03G033980	2.47487	PKc_MAPKK_plant_like; Protein kinase domain profile.; Protein kinase-like (PK-like); Protein kinase domain; Protein kinases ATP-binding region signature.; Phosphorylase Kinase; domain 1; Transferase(Phosphotransferase) domain 1; serkin_6; Serine/Threonine protein kinases active-site signature.	1.71833e-05
Soltu.DM.01G024260	2.47464	Xylanase inhibitor C-terminal; Acid proteases; Acid Proteases; Xylanase inhibitor N-terminal; Peptidase family A1 domain profile.	0.042893
Soltu.DM.11G000310	2.47266	consensus disorder prediction; Coil	6.48519e-05
Soltu.DM.07G019260	2.47004	NA	0.0168669
Soltu.DM.10G019040_10G019050	2.46779	NA	0.0287471
Soltu.DM.08G011500	2.464	SPX domain profile.; SPX_AtSPX1_like; Coil; SPX domain	0.0168416
Soltu.DM.11G001010	2.45681	Coil; Zinc finger RING-type profile.; RING/U-box; WD40_4; Trp-Asp (WD) repeats profile.; Trp-Asp (WD) repeats signature.; Zinc finger RING-type signature.; WD40 repeat-like; consensus disorder prediction; Zinc finger, C3HC4 type (RING finger); Zinc/RING finger domain; Trp-Asp (WD) repeats circular profile.; ring_2; WD domain, G-beta repeat; RING-HC_COP1; G protein beta WD-40 repeat signature	0.00911086
Soltu.DM.10G020730	2.45608	Coil; P-loop containing nucleoside triphosphate hydrolases; consensus disorder prediction; Kinesin; Kinesin motor domain profile.; KISc_BimC_Eg5; kinesin_4; Kinesin motor domain signature.; Kinesin motor domain; Kinesin heavy chain signature	0.000175825
Soltu.DM.08G030230	2.44561	Glycogen Phosphorylase B;; Glycosyl transferases group 1; glgA: glycogen/starch synthase, ADP-glucose type; Starch synthase catalytic domain; UDP-Glycosyltransferase/glycogen phosphorylase; GT5_Glycogen_synthase_DULL1-like; consensus disorder prediction; Glycogen synthase [glgA].	9.20178e-05
Soltu.DM.07G027890	2.43999	NA	0.000751244
Soltu.DM.10G018980	2.43925	Peroxidase; Peroxidases proximal heme-ligand signature.; Plant peroxidase signature; Plant heme peroxidase family profile.; Heme-dependent peroxidases; Haem peroxidase superfamily signature	0.0187881
Soltu.DM.02G014150	2.42272	WRKY_cls; consensus disorder prediction; WRKY DNA-binding domain; WRKY domain profile.; WRKY DNA -binding domain	0.0413279
Soltu.DM.06G022240	2.421	sap_9; SAP domain; consensus disorder prediction; SAP motif profile.; Zinc finger C3H1-type profile.; CCCH zinc finger; CCCH-type zinc finger	0.000230989
Soltu.DM.03G028480	2.41626	Rhodanese/Cell cycle control phosphatase; Rhodanese domain profile.; RHOD; Oxidized Rhodanese; consensus disorder prediction	0.000877987
[truncated: 3,477 more rows]
