# Supplementary material for: GERMIN3 regulates tuber initiation and axillary bud activation by facilitating plasmodesmatal gating
Source: Plant J. 2025 Apr 29;122(2):e70186. doi: 10.1111/tpj.70186 (PMC12038876; doi:10.1111/tpj.70186)
Supplement: Supplementary file 1 — Figure S1. Tuberisation phenotype of Solanum tuberosum ssp. andigena wild‐type (a) and 35S::GERMIN3 line 66 (b). Figure S2. Impact of altered expression of GERMIN3 on tuber yield in Solanum tuberosum cv. Desiree. Figure S3. Impact of altered expression of GERMIN3 on aerial phenotype of Solanum tuberosum cv. Desiree. Figure S4. Flowering phenotype of Solanum tuberosum ssp. andigena wild‐type and GERMIN3 over‐expressing line. Figure S5. Common and unique differentially abundant transcripts in hooked and swelling stolons of wild‐type and GERMIN3 over‐expressing Solanum tuberosum ssp. andigena potato genotypes. Figure S6. Relative abundance of transcripts associated with tuberisation, light signalling, and circadian regulation in stolons of wild‐type and GERMIN3 over‐expressing Solanum tuberosum ssp. andigena potato genotypes. Table S1. Relative abundance of transcripts in swelling compared with hooked stolons in Solanum tuberosum subsp. andigena. Table S2. Transcripts exhibiting significant differences in stolons between wild‐type and GERMIN3 over‐expressing line 66 genotypes. Table S3. Primers and probes used for RT‐qPCR. [file TPJ-122-0-s001.zip › tpj70186-sup-0003-TableS2.xlsx]

## Sheet: Hooked stolons
Table S2: Transcripts exhibiting significant differences in stolons between wild-type and GERMIN3 overexpressing line 66 genotypes
Accession	Relative abundance line 66 vs WT (log2)	Description	P
Soltu.DM.01G041670	10.1796	RmlC-like cupins; Cupin_1_3; Cupin; Jelly Rolls; Germin signature; Germin family signature.	0.0178251
Soltu.DM.02G025090	2.18025	Vacuolar sorting protein 39 domain 2; Region in Clathrin and VPS; consensus disorder prediction; Vacuolar sorting protein 39 domain 1; Citron homology (CNH) domain profile.; Clathrin heavy-chain (CHCR) repeat profile.	0.00199878
Soltu.DM.02G001930	6.09601	Odorant response abnormal 4-like, oxidoreductase, zinc-binding dehydrogenase family protein	0.01024
Soltu.DM.09G009230	3.69855	EGF-like domain profile.; Calcium-binding EGF domain; Aspartic acid and asparagine hydroxylation site.; Transferase(Phosphotransferase) domain 1; Laminin; egf_5; EGF_CA; Wall-associated receptor kinase galacturonan-binding; egfca_6; Calcium-binding EGF-like domain signature.; EGF/Laminin	0.033955
Soltu.DM.04G023730	4.81875	Nucleic acid-binding protein	0.000556029
Soltu.DM.03G018980	2.6161	Protein kinase domain profile.; Protein kinase-like (PK-like); Transferase(Phosphotransferase) domain 1; L domain-like; Ribonuclease Inhibitor; Protein kinases ATP-binding region signature.; Protein tyrosine and serine/threonine kinase	0.0085887
Soltu.DM.04G029500	6.84553	Leucine-rich repeat signature; L domain-like; Leucine rich repeat; Ribonuclease Inhibitor	0.01024
Soltu.DM.05G012550	4.63241	GRF zinc finger	0.0424194
Soltu.DM.04G029510	7.47971	Ribonuclease Inhibitor; Protein kinase domain; Phosphorylase Kinase; domain 1; Protein kinase-like (PK-like); L domain-like; Protein kinase domain profile.; Transferase(Phosphotransferase) domain 1	0.012296
Soltu.DM.12G003160	2.62459	Reverse transcriptase-like; Ribonuclease H-like; RNase_H_like	0.0179749

## Sheet: Swelling stolons
Table S2: Transcripts exhibiting significant differences in stolons between wild-type and GERMIN3 overexpressing line 66 genotypes
Accession	Relative abundance line 66 vs WT (log2)	Description	P
Soltu.DM.02G017710	-0.999554	consensus disorder prediction; Coil; Apolipoprotein A-I	0.0236704
Soltu.DM.03G033370	-1.23364	Pentatricopeptide (PPR) repeat profile.; PPR repeat; PPR: pentatricopeptide repeat domain	0.000440586
Soltu.DM.06G026410	-1.60789	Aldehyde dehydrogenases glutamic acid active site.; Aldehyde dehydrogenase family; Aldehyde Dehydrogenase; Chain A; Aldehyde dehydrogenases cysteine active site.; ALDH-like; ALDH_F10_BADH	0.022795
Soltu.DM.09G028750	-1.22135	Ribonuclease Inhibitor; F-box domain profile.; fbox_2; F-box domain; F_box_assoc_1: F-box protein interaction domain	0.0308942
Soltu.DM.03G025340	2.55246	Coil; Cytochrome P450; E-class P450 group I signature; P450 superfamily signature; Cytochrome p450; Cytochrome P450 cysteine heme-iron ligand signature.	0.0448599
Soltu.DM.03G001700	1.71837	Leucine-rich repeat profile.; Leucine rich repeat N-terminal domain; Leucine Rich Repeat; Ribonuclease Inhibitor; LRR_typ_2; L domain-like	0.0337961
Soltu.DM.02G007810_02G007820	1.55567	NA	0.00899399
Soltu.DM.09G026200	1.60431	2OG-Fe(II) oxygenase superfamily; Fe(2+) 2-oxoglutarate dioxygenase domain profile.; Clavaminate synthase-like; non-haem dioxygenase in morphine synthesis N-terminal; Isopenicillin N synthase signature	0.0323021
Soltu.DM.12G003400	1.14781	Coil; Phloem protein 2; TIR domain; Toll/Interleukin receptor TIR domain; till_3; TIR domain profile.	0.0200745
Soltu.DM.02G021920	1.88305	Cytochrome P450; P450 superfamily signature; E-class P450 group I signature; Cytochrome P450 cysteine heme-iron ligand signature.; Cytochrome p450	0.00333705
Soltu.DM.01G041670	9.01759	RmlC-like cupins; Cupin_1_3; Cupin; Jelly Rolls; Germin signature; Germin family signature.	3.88849e-05
Soltu.DM.01G041740	5.4629	Germin family signature.; RmlC-like cupins; Jelly Rolls; Germin signature; Cupin; Cupin_1_3	0.00096635
Soltu.DM.08G023080	2.35683	consensus disorder prediction	0.000522129
Soltu.DM.08G028610	7.2354	POZ domain; BTB_POZ_ZBTB_KLHL-like; BACK_2; Potassium Channel Kv1.1; Chain A; TRAF domain-like; BACK_KLHL18; BTB domain profile.; BTB And C-terminal Kelch; BTB/POZ domain	0.000154645
Soltu.DM.02G025090	1.94876	Vacuolar sorting protein 39 domain 2; Region in Clathrin and VPS; consensus disorder prediction; Vacuolar sorting protein 39 domain 1; Citron homology (CNH) domain profile.; Clathrin heavy-chain (CHCR) repeat profile.	6.16187e-06
Soltu.DM.12G002420	1.57005	C2 domain profile.; C2 domain; C2B_MCTP_PRT_plant; C2 domain (Calcium/lipid-binding domain, CaLB); C2C_MCTP_PRT_plant; C2_3c; Plant phosphoribosyltransferase C-terminal; C2D_MCTP_PRT_plant	3.99445e-05
Soltu.DM.12G002450	1.38736	C2 domain (Calcium/lipid-binding domain, CaLB); C2 domain profile.; C2_3c; C2C_MCTP_PRT_plant; C2 domain; C2D_MCTP_PRT_plant; Plant phosphoribosyltransferase C-terminal; C2B_MCTP_PRT_plant	3.30349e-05
Soltu.DM.01G037280	3.19879	NA	0.000360832
Soltu.DM.05G020000	0.997815	WRKY DNA -binding domain; consensus disorder prediction; WRKY domain profile.; WRKY_cls; WRKY DNA-binding domain	0.0331374
Soltu.DM.06G009240	1.13405	consensus disorder prediction; Early Flowering 4 domain	0.000152433
Soltu.DM.11G025140	3.03595	non-haem dioxygenase in morphine synthesis N-terminal; Fe(2+) 2-oxoglutarate dioxygenase domain profile.; 2OG-Fe(II) oxygenase superfamily; Clavaminate synthase-like	0.0219275
Soltu.DM.11G012500	4.89586	Potato type II proteinase inhibitor family; Plant proteinase inhibitors	0.000915868
Soltu.DM.03G028840	1.17478	Glycogen Phosphorylase B;; UDP-glucoronosyl and UDP-glucosyl transferase; UDP-Glycosyltransferase/glycogen phosphorylase; GT1_Gtf-like; UDP-glycosyltransferases signature.	0.000685354
Soltu.DM.07G003090	2.54927	NA	9.57621e-05
Soltu.DM.09G009260	4.70519	Serine/Threonine protein kinases active-site signature.; Aspartic acid and asparagine hydroxylation site.; Transferase(Phosphotransferase) domain 1; Phosphorylase Kinase; domain 1; Wall-associated kinase; Laminin; EGF-like domain signature 2.; Protein kinase-like (PK-like); Protein kinase domain; EGF/Laminin; EGF_CA; Protein kinases ATP-binding region signature.; serkin_6; STKc_IRAK; EGF; EGF dom…	0.000185862
Soltu.DM.09G009220	3.22715	Transferase(Phosphotransferase) domain 1; Calcium-binding EGF-like domain signature.; Protein kinases ATP-binding region signature.; Protein kinase-like (PK-like); Wall-associated kinase; Phosphorylase Kinase; domain 1; egfca_6; Laminin; EGF-like domain profile.; Protein kinase domain profile.; serkin_6; Wall-associated receptor kinase galacturonan-binding; EGF domain; Serine/Threonine protein ki…	0.000324995
Soltu.DM.06G024770	2.46059	NA	0.00184258
Soltu.DM.11G005370	1.28656	consensus disorder prediction	0.000547106
Soltu.DM.08G025680	1.54369	Cytochrome P450; Cytochrome p450	0.00426433
Soltu.DM.05G024290	1.75941	Protein of unknown function (DUF1365)	0.00483638
Soltu.DM.04G029510	8.15578	Ribonuclease Inhibitor; Protein kinase domain; Phosphorylase Kinase; domain 1; Protein kinase-like (PK-like); L domain-like; Protein kinase domain profile.; Transferase(Phosphotransferase) domain 1	6.16187e-06
Soltu.DM.04G023730	3.27538	Nucleic acid-binding proteins	6.16187e-06
Soltu.DM.04G029500	6.805	Leucine-rich repeat signature; L domain-like; Leucine rich repeat; Ribonuclease Inhibitor	6.16187e-06
Soltu.DM.09G009230	3.60386	EGF-like domain profile.; Calcium-binding EGF domain; Aspartic acid and asparagine hydroxylation site.; Transferase(Phosphotransferase) domain 1; Laminin; egf_5; EGF_CA; Wall-associated receptor kinase galacturonan-binding; egfca_6; Calcium-binding EGF-like domain signature.; EGF/Laminin	9.65736e-05
Soltu.DM.01G003520	1.08794	sar_sub_1; small GTPase Arf family profile.; Arf1_5_like; small_GTP: small GTP-binding protein domain; P-loop containing nucleoside triphosphate hydrolases; rab_sub_5; GTP-binding SAR1 protein signature; ADP-ribosylation factor family; arf_sub_2	0.000389514
Soltu.DM.09G011400	2.02089	NA	0.00372499
Soltu.DM.07G018600	2.57647	consensus disorder prediction; Phosphorylase Kinase; domain 1; alpha-D-mannose-specific plant lectins; EGF_CA; Agglutinin; SRK; D-mannose binding lectin; Protein kinase domain profile.; B_lectin; S-locus glycoprotein domain; PAN-like domain; Protein tyrosine and serine/threonine kinase; PAN/Apple domain profile.; blect_4; Bulb-type lectin domain profile.; Transferase(Phosphotransferase) domain 1;…	0.00161213
Soltu.DM.02G001930	7.04959	Odorant response abnormal 4-like	6.16187e-06
Soltu.DM.12G003160	2.99701	Reverse transcriptase-like; Ribonuclease H-like; RNase_H_like	8.12855e-06
Soltu.DM.03G018980	2.24364	Protein kinase domain profile.; Protein kinase-like (PK-like); Transferase(Phosphotransferase) domain 1; L domain-like; Ribonuclease Inhibitor; Protein kinases ATP-binding region signature.; Protein tyrosine and serine/threonine kinase	3.90774e-05
Soltu.DM.05G012550	6.03482	GRF zinc finger	7.06065e-06
Soltu.DM.06G004110	4.67995	XS zinc finger domain; Coil; XS domain; RRM_like_XS; XH domain	3.99445e-05
Soltu.DM.09G016780	5.38353	GRF zinc finger	0.00028121
Soltu.DM.12G016730	3.03352	NA	0.00918345
Soltu.DM.07G008660	2.59132	consensus disorder prediction	0.0157297
Soltu.DM.07G009320	1.46507	NA	0.0470512
Soltu.DM.10G016690_10G016700_10G016710	4.26334	NA	0.0183971
Soltu.DM.04G009230	1.63274	Protein of unknown function (DUF295); EF-hand calcium-binding domain.	0.0362496
Soltu.DM.12G003190	1.19684	Ribonuclease Inhibitor; L domain-like	0.00299023
Soltu.DM.12G026610	1.63217	Leucine rich repeat; Leucine Rich repeat; Ribonuclease Inhibitor; L domain-like; Leucine-rich repeat signature; RNI-like; LRR_sd22_2; LRR_typ_2; Leucine Rich Repeat	0.0405062
